# Supplementary material for: Mycobacterial Mutants with Defective Control of Phagosomal Acidification
Source: PLoS Pathog. 2005 Nov 25;1(3):e33. doi: 10.1371/journal.ppat.0010033 (PMC1291353; doi:10.1371/journal.ppat.0010033)
Supplement: Table S2 — (276 KB XLS) [file ppat.0010033.st002.xls]

## Sheet: Sheet1
Table S2. Fitness ratios of all mutants during growth in macrophage culture
Gene ID in M.tuberculosis H37Rv	Name	Macrophage infection fitness ratio	fdr (%). Shown if <5%
Rv0001	dnaA (1A1)	1.55698	4.03535
Rv0003	recF (1A3)	1.35981
Rv0004	Rv0004 (1A4)	0.755537
Rv0005	gyrB (1A5)	0.736228
Rv0008c	Rv0008c (1A8)	0.568453
Rv0009	ppiA (1A9)	0.529237	0.0823106
Rv0010c	Rv0010c (1A10)	0.624691	0.0823106
Rv0012	Rv0012 (1A12)	0.679631	0.427451
Rv0014c	pknB (1B2)	0.778398	0.503251
Rv0015c	pknA (1B3)	1.01661
Rv0016c	pbpA (1B4)	0.799245
Rv0018c	ppp (1B6)	0.654698
Rv0019c	Rv0019c (1B7)	0.359398
Rv0021c	Rv0021c (1B9)	0.637876	0.748444
Rv0022c	Rv0022c (1B10)	1.35577
Rv0023	Rv0023 (1B11)	1.02788
Rv0024	Rv0024 (1B12)	2.1814	0.0823106
Rv0025	Rv0025 (1C1)	0.55762
Rv0026	Rv0026 (1C2)	0.848076	4.03535
Rv0027	Rv0027 (1C3)	1.10076
Rv0028	Rv0028 (1C4)	0.947877
Rv0031	Rv0031 (1C7)	0.981945
Rv0032	bioF2 (1C8)	1.48628
Rv0033	Rv0033 (1C9)	1.22529	4.03535
Rv0034	Rv0034 (1C10)	1.3814	1.94631
Rv0035	fadD34 (1C11)	2.29296	0.0823106
Rv0036c	Rv0036c (1C12)	0.456701	0.331014
Rv0038	Rv0038 (1D2)	1.81766	0.0823106
Rv0039c	Rv0039c (1D3)	1.24812
Rv0040c	Rv0040c (1D4)	2.01655	4.03535
Rv0042c	Rv0042c (1D6)	1.68641	1.94631
Rv0044c	Rv0044c (1D8)	1.48875	0.214112
Rv0045c	Rv0045c (1D9)	1.40911
Rv0048c	Rv0048c (1D12)	1.46309	4.03535
Rv0050	ponA (1E2)	0.609812
Rv0059	Rv0059 (1E11)	0.727849
Rv0062	celA (1F2)	1.3196
Rv0063	Rv0063 (1F3)	0.846356
Rv0064	Rv0064 (1F4)	1.05206
Rv0065	Rv0067c (1F7)	2.28703	0.0823106
Rv0067c	Rv0068 (1F8)	0.972794
Rv0068	Rv0071 (1F11)	0.365437	0.153422
Rv0069c	sdhA (9E18)	1.36953	4.03535
Rv0070c	glyA2 (1F10)	0.429168
Rv0071	Rv0072 (1F12)	0.47122	0.0823106
Rv0072	Rv0073 (1G1)	0.672476
Rv0073	Rv0075 (1G3)	1.10879
Rv0075	Rv0078 (1G6)	1.5142	0.0823106
Rv0079	Rv0079 (1G7)	0.722546
Rv0080	Rv0080 (1G8)	1.30591	0.214112
Rv0081	Rv0081 (1G9)	1.2367	1.94631
Rv0082	Rv0082 (1G10)	1.17617	4.03535
Rv0083	Rv0083 (1G11)	1.96498	0.0823106
Rv0084	hycD (1G12)	0.9684
Rv0085	hycP (1H1)	3.2655	0.0823106
Rv0086	hycQ (1H2)	0.669003	0.748444
Rv0087	hycE (1H3)	0.455549	4.03535
Rv0088	Rv0088 (1H4)	0.952345
Rv0090	Rv0090 (1H6)	0.660933	4.03535
Rv0091	Rv0091 (1H7)	1.29201
Rv0092	ctpA (1H8)	0.848103
Rv0093c	Rv0093c (1H9)	0.693713	0.748444
Rv0094c	Rv0094c (1H10)	1.30379	0.0823106
Rv0095c	Rv0095c (1H11)	1.30989	0.427451
Rv0100	Rv0100 (1I4)	0.577392	0.153422
Rv0101	nrp (1I5)	1.50352	0.0823106
Rv0104	Rv0104 (1I8)	1.88527	0.214112
Rv0105c	rpmB (1I9)	0.485698	1.94631
Rv0106	Rv0106 (1I10)	0.4074	0.748444
Rv0112	gca (1J4)	0.906888
Rv0116c	Rv0116c (1J8)	2.11582	0.0823106
Rv0117	oxyS (1J9)	1.93285	0.0823106
Rv0120c	fusA2 (1J12)	0.698372	0.748444
Rv0121c	Rv0121c (1K1)	0.997174
Rv0122	Rv0122 (1K2)	0.339264	4.03535
Rv0123	Rv0123 (1K3)	0.625287
Rv0124	Rv0124 (1K4)	1.11156
Rv0125	pepA (1K5)	0.369708
Rv0130	Rv0130 (1K10)	0.575505
Rv0133	Rv0133 (1L1)	2.20118	0.0823106
Rv0134	ephF (1L2)	0.913129
Rv0139	Rv0139 (1L7)	0.73347	1.94631
Rv0140	Rv0140 (1L8)	0.865795
Rv0142	Rv0142 (1L10)	1.83593	1.94631
Rv0143c	Rv0143c (1L11)	1.22936
Rv0144	Rv0144 (1L12)	1.04113
Rv0145	Rv0145 (1M1)	2.24639
Rv0147	Rv0147 (1M3)	0.82916
Rv0148	Rv0148 (1M4)	0.646118
Rv0149	Rv0149 (1M5)	0.73403
Rv0150c	Rv0150c (1M6)	1.14343
Rv0152c	Rv0152c (1M8)	1.12787
Rv0153c	Rv0153c (1M9)	1.34215	4.03535
Rv0154c	fadE2 (1M10)	1.43163	1.94631
Rv0155	pntAA (1M11)	1.16646
Rv0156	pntAB (1M12)	0.535395	1.94631
Rv0157	pntB (1N1)	1.2537	4.03535
Rv0158	Rv0158 (1N2)	0.617418
Rv0160c	Rv0160c (1N4)	1.55367
Rv0165c	Rv0165c (1N9)	0.556351	4.03535
Rv0166	fadD5 (1N10)	1.1192
Rv0169	mce1 (1O1)	0.340503	0.153422
Rv0170	Rv0170 (1O2)	0.184527	0.0823106
Rv0175	Rv0175 (1O7)	0.512797	1.94631
Rv0176	Rv0176 (1O8)	0.167273	0.153422
Rv0177	Rv0177 (1O9)	0.24165	0.0823106
Rv0178	Rv0178 (1O10)	1.24579	0.427451
Rv0183	Rv0183 (1P3)	0.925289
Rv0184	Rv0184 (1P4)	1.90293	0.0823106
Rv0186	bglS (1P6)	2.78557	0.0823106
Rv0187	Rv0187 (1P7)	0.581297
Rv0188	Rv0188 (1P8)	0.602192	4.03535
Rv0189c	ilvD (1P9)	0.351918
Rv0191	Rv0191 (1P11)	1.3127
Rv0193c	Rv0193c (1A13)	1.00145
Rv0195	Rv0195 (1A15)	1.19234
Rv0196	Rv0196 (1A16)	0.901057
Rv0198c	Rv0198c (1A18)	2.85286	1.94631
Rv0199	Rv0199 (1A19)	0.546316	1.94631
Rv0200	Rv0200 (1A20)	0.270891	0.0823106
Rv0201c	Rv0201c (1A21)	0.193073	0.0823106
Rv0202c	mmpL11 (1A22)	0.423769	0.427451
Rv0208c	Rv0208c (1B16)	0.464211	4.03535
Rv0209	Rv0209 (1B17)	0.316457	0.0823106
Rv0210	Rv0210 (1B18)	0.7812
Rv0211	pckA (1B19)	0.413524	0.0823106
Rv0212c	nadR (1B20)	1.36152	0.427451
Rv0213c	Rv0213c (1B21)	1.63557	0.331014
Rv0216	Rv0216 (1B24)	0.923528
Rv0217c	lipW (1C13)	0.357963
Rv0218	Rv0218 (1C14)	1.09274
Rv0219	Rv0219 (1C15)	1.68893
Rv0229c	Rv0229c (1D13)	1.04092
Rv0230c	Rv0230c (1D14)	0.757819
Rv0231	fadE4 (1D15)	2.4546	0.0823106
Rv0232	Rv0232 (1D16)	0.674379
Rv0233	nrdB (1D17)	1.47461	4.03535
Rv0234c	gabD2 (1D18)	0.381497
Rv0237	lpqI (1D21)	1.12972
Rv0241c	Rv0241c (1E13)	1.26954
Rv0243	fadA2 (1E15)	0.261419	0.0823106
Rv0244c	fadE5 (1E16)	0.234735	1.94631
Rv0245	Rv0245 (1E17)	0.668359	1.94631
Rv0246	Rv0246 (1E18)	2.71472	0.0823106
Rv0247c	Rv0247c (1E19)	0.408532	0.0823106
Rv0249c	Rv0249c (1E21)	1.67304	1.94631
Rv0250c	Rv0250c (1E22)	0.862946
Rv0251c	hsp (1E23)	1.02338
Rv0255c	cobQ (1F15)	0.469965
Rv0256c	Rv0256c (1F16)	0.298384	0.503251
Rv0257c	Rv0257c (1F17)	1.1984
Rv0258c	Rv0258c (1F18)	0.988044
Rv0265c	fecB2 (1G13)	2.51775	0.0823106
Rv0267	narU (1G15)	2.34513	0.0823106
Rv0269c	Rv0269c (1G17)	0.395652	1.94631
Rv0270	fadD2 (1G18)	0.358491	1.94631
Rv0271c	fadE6 (1G19)	2.07633	1.94631
Rv0277c	Rv0277c (1H13)	2.1748	1.94631
Rv0287	Rv0287 (1H23)	1.86624	0.503251
Rv0288	Rv0288 (1H24)	0.85041
Rv0289	Rv0289 (1I13)	0.34225	0.0823106
Rv0292	Rv0292 (1I16)	0.939019
Rv0293c	Rv0293c (1I17)	2.10879	0.748444
Rv0294	Rv0294 (1I18)	0.228966	0.214112
Rv0296c	atsG (1I20)	1.1496
Rv0297	Rv0297 (1I21)	2.27809	0.0823106
Rv0298	Rv0298 (1I22)	0.497106	0.0823106
Rv0299	Rv0299 (1I23)	1.39884	4.03535
Rv0300	Rv0300 (1I24)	2.58973	0.331014
Rv0301	Rv0301 (1J13)	3.2192	0.0823106
Rv0302	Rv0302 (1J14)	3.11427	0.0823106
Rv0303	Rv0303 (1J15)	0.762849
Rv0304c	Rv0304c (1J16)	1.5777	0.0823106
Rv0305c	Rv0305c (1J17)	1.51795	1.94631
Rv0306	Rv0306 (1J18)	0.894495
Rv0307c	Rv0307c (1J19)	0.440802	0.748444
Rv0308	Rv0308 (1J20)	1.41682	0.503251
Rv0309	Rv0309 (1J21)	0.511359	0.0823106
Rv0310c	Rv0310c (1J22)	1.29663
Rv0312	Rv0312 (1J24)	0.412839	1.94631
Rv0313	Rv0313 (1K13)	0.64757	4.03535
Rv0314c	Rv0314c (1K14)	1.31009	1.94631
Rv0317c	glpQ2 (1K17)	1.21216
Rv0319	pcp (1K19)	1.08873
Rv0320	Rv0320 (1K20)	1.20274
Rv0321	dcd (1K21)	1.45692	0.0823106
Rv0323c	Rv0323c (1K23)	0.918284
Rv0324	Rv0324 (1K24)	0.579627	1.94631
Rv0325	Rv0325 (1L13)	0.258036	0.214112
Rv0326	Rv0326 (1L14)	1.15443
Rv0332	Rv0332 (1L20)	1.00906
Rv0333	Rv0333 (1L21)	1.33275	4.03535
Rv0334	rmlA (1L22)	1.30025	4.03535
Rv0335c	Rv0335c (1L23)	0.695614
Rv0339c	Rv0339c (1M15)	1.2013
Rv0340	Rv0340 (1M16)	0.730698
Rv0343	Rv0343 (1M19)	1.5625	0.331014
Rv0344c	lpqJ (1M20)	2.44308	0.0823106
Rv0345	Rv0345 (1M21)	1.1004
Rv0346c	aroP2 (1M22)	0.375332	0.0823106
Rv0348	Rv0348 (1M24)	1.22963	1.94631
Rv0349	Rv0349 (1N13)	0.992548
Rv0352	dnaJ (1N16)	0.28191
Rv0359	Rv0359 (1N23)	0.986193
Rv0360c	Rv0360c (1N24)	0.60936	1.94631
Rv0361	Rv0361 (1O13)	0.602771
Rv0362	mgtE (1O14)	0.53491	0.214112
Rv0363c	fba (1O15)	1.07324
Rv0364	Rv0364 (1O16)	0.732215	1.94631
Rv0365c	Rv0365c (1O17)	1.54016
Rv0366c	Rv0366c (1O18)	0.387199	0.0823106
Rv0368c	Rv0368c (1O20)	1.11133
Rv0372c	Rv0372c (1O24)	0.279201	0.748444
Rv0373c	Rv0373c (1P13)	0.960663
Rv0375c	Rv0375c (1P15)	1.28337	1.94631
Rv0376c	Rv0376c (1P16)	0.753513
Rv0385	Rv0385 (2A1)	1.15687
Rv0390	Rv0390 (2A6)	2.86952	0.0823106
Rv0391	metZ (2A7)	0.422706	4.03535
Rv0392c	Rv0392c (2A8)	0.263259	0.0823106
Rv0394c	Rv0394c (2A10)	1.97654	0.0823106
Rv0395	Rv0395 (2A11)	0.73016	4.03535
Rv0396	Rv0396 (2A12)	0.837246
Rv0401	Rv0401 (2B5)	1.35772	4.03535
Rv0406c	Rv0406c (2B10)	0.976528
Rv0407	Rv0407 (2B11)	1.68866
Rv0408	pta (2B12)	0.765143
Rv0409	ackA (2C1)	2.01141	0.748444
Rv0413	mutT3 (2C5)	0.727947
Rv0427c	xthA (2D7)	1.23227	4.03535
Rv0428c	Rv0428c (2D8)	0.752409	4.03535
Rv0429c	def (2D9)	1.78373	0.748444
Rv0433	Rv0433 (2E1)	1.49066	0.748444
Rv0434	Rv0434 (2E2)	2.64113	0.0823106
Rv0435c	Rv0435c (2E3)	0.89725
Rv0437c	psd (2E5)	0.408848
Rv0439c	Rv0439c (2E7)	0.605261
Rv0441c	Rv0441c (2E9)	0.94579
Rv0442c	Rv0442c (2E10)	1.32285	0.427451
Rv0444c	Rv0444c (2E12)	1.34807
Rv0445c	sigK (2F1)	1.53288	0.0823106
Rv0446c	Rv0446c (2F2)	1.83603	1.94631
Rv0447c	ufaA1 (2F3)	1.25755
Rv0448c	Rv0448c (2F4)	1.04175
Rv0449c	Rv0449c (2F5)	2.13256	0.0823106
Rv0450c	mmpL4 (2F6)	0.575526	0.503251
Rv0451c	mmpS4 (2F7)	0.7902
Rv0452	Rv0452 (2F8)	0.657352	1.94631
Rv0456c	echA2 (2F12)	0.347041	1.94631
Rv0457c	Rv0457c (2G1)	1.63617
Rv0458	Rv0458 (2G2)	1.78476	0.0823106
Rv0459	Rv0459 (2G3)	0.648985	4.03535
Rv0460	Rv0460 (2G4)	0.491057
Rv0461	Rv0461 (2G5)	0.386697	1.94631
Rv0463	Rv0463 (2G7)	0.63953	0.0823106
Rv0464c	Rv0464c (2G8)	0.579813
Rv0466	Rv0466 (2G10)	0.518477	0.748444
Rv0467	aceA (2G11)	0.485297	0.0823106
Rv0471c	Rv0471c (2H3)	1.93497	0.0823106
Rv0472c	Rv0472c (2H4)	1.91503	0.0823106
Rv0473	Rv0473 (2H5)	0.657845	0.0823106
Rv0476	Rv0476 (2H8)	0.694812	4.03535
Rv0478	deoC (2H10)	0.707569
Rv0480c	Rv0480c (2H12)	0.603471	0.748444
Rv0481c	Rv0481c (2I1)	0.171334	0.0823106
Rv0483	Rv0483 (2I3)	0.772443
Rv0484c	Rv0484c (2I4)	1.34175	4.03535
Rv0485	Rv0485 (2I5)	0.876259
Rv0486	Rv0486 (2I6)	0.681043
Rv0488	Rv0488 (2I8)	1.19071
Rv0493c	Rv0493c (2J1)	1.56486	1.94631
Rv0497	Rv0497 (2J5)	0.26232	0.0823106
Rv0498	Rv0499 (2J7)	2.18257	0.0823106
Rv0500	proC (2J8)	2.28777	0.0823106
Rv0501	galE1 (2J9)	1.21907	1.94631
Rv0502	Rv0502 (2J10)	0.547793	0.0823106
Rv0503c	cmaA2 (2J11)	0.570584	1.94631
Rv0507	mmpL2 (2K3)	0.972125
Rv0508	Rv0508 (2K4)	0.592263
Rv0509	hemA (2K5)	1.56964	1.94631
Rv0511	cysG (2K7)	0.678257
Rv0512	hemB (2K8)	0.383587	4.03535
Rv0514	Rv0514 (2K10)	1.26173	1.94631
Rv0516c	Rv0516c (2K12)	0.508402	0.0823106
Rv0517	Rv0517 (2L1)	1.00783
Rv0518	Rv0518 (2L2)	2.2189	0.0823106
Rv0519c	Rv0519c (2L3)	2.29562	0.0823106
Rv0520	Rv0520 (2L4)	0.510346
Rv0522	gabP (2L6)	1.06644
Rv0523c	Rv0523c (2L7)	0.979651
Rv0527	ccsA (2L11)	1.05129
Rv0530	Rv0530 (2M2)	1.55699	0.0823106
Rv0532	Rv0532 (2M4)	0.900541
Rv0533c	fabH (2M5)	0.467001	0.503251
Rv0535	pnp (2M7)	1.79883	0.0823106
Rv0536	galE2 (2M8)	1.86894	4.03535
Rv0544c	Rv0544c (2N4)	0.542718	0.0823106
Rv0546c	Rv0546c (2N6)	1.77524	0.427451
Rv0551c	fadD8 (2N11)	2.0457	0.0823106
Rv0552	Rv0552 (2N12)	0.951295
Rv0554	bpoC (2O2)	1.10054	1.94631
Rv0558	ubiE (2O6)	4.77444	0.0823106
Rv0564c	gpdA1 (2O12)	0.789908
Rv0565c	Rv0565c (2P1)	0.732749
Rv0567	Rv0567 (2P3)	0.45698
Rv0568	Rv0568 (2P4)	1.21137
Rv0569	Rv0569 (2P5)	2.25999	0.214112
Rv0570	nrdZ (2P6)	1.73267	0.0823106
Rv0574c	Rv0574c (2P10)	2.33868	0.0823106
Rv0580c	Rv0580c (2A16)	1.11079
Rv0581	Rv0581 (2A17)	0.614605
Rv0582	Rv0582 (2A18)	2.15381	0.0823106
Rv0583c	lpqN (2A19)	1.78619	0.503251
Rv0585c	Rv0585c (2A21)	1.75295	0.0823106
Rv0594	Rv0594 (2B18)	0.676641	1.94631
Rv0595c	Rv0595c (2B19)	0.401376	0.748444
Rv0602c	tcrA (2C14)	1.29552
Rv0604	lpqO (2C16)	0.845541
Rv0605	Rv0605 (2C17)	0.727752	1.94631
Rv0611c	Rv0611c (2C23)	1.14757	4.03535
Rv0614	Rv0614 (2D14)	1.05605
Rv0615	Rv0615 (2D15)	0.915301
Rv0616c	Rv0616c (2D16)	0.544902	0.0823106
Rv0623	Rv0623 (2D23)	0.69332
Rv0632c	echA3 (2E20)	0.545582	0.503251
Rv0634c	Rv0634c (2E22)	1.72448	0.0823106
Rv0638	secE (2F14)	1.11204
Rv0643c	mmaA3 (2F19)	1.17913
Rv0644c	mmaA2 (2F20)	1.50751	0.0823106
Rv0645c	mmaA1 (2F21)	1.13626
Rv0646c	lipG (2F22)	0.3805	0.0823106
Rv0648	Rv0648 (2F24)	1.10093	4.03535
Rv0652	rplL (2G16)	0.705017
Rv0655	Rv0655 (2G19)	0.381846	0.0823106
Rv0656c	Rv0656c (2G20)	0.685106
Rv0658c	Rv0658c (2G22)	2.39419	0.0823106
Rv0659c	Rv0659c (2G23)	1.43431	0.0823106
Rv0660c	Rv0660c (2G24)	0.924931
Rv0664	Rv0664 (2H16)	1.82385	0.0823106
Rv0666	Rv0666 (2H18)	0.852505
Rv0670	end (2H22)	1.64173	0.0823106
Rv0671	lpqP (2H23)	1.35407
Rv0672	fadE8 (2H24)	0.348517	1.94631
Rv0673	echA4 (2I13)	0.481459
Rv0678	Rv0678 (2I18)	2.22303	0.748444
Rv0679c	Rv0679c (2I19)	1.61331	4.03535
Rv0681	Rv0681 (2I21)	1.15388
Rv0686	Rv0686 (2J14)	1.0363
Rv0687	Rv0687 (2J15)	1.64336	1.94631
Rv0689c	Rv0689c (2J17)	1.08545
Rv0690c	Rv0690c (2J18)	1.42395	1.94631
Rv0700	rpsJ (2K16)	0.5962	4.03535
Rv0701	rplC (2K17)	0.856733
Rv0711	atsA (2L15)	0.758259	0.503251
Rv0713	Rv0713 (2L17)	1.07001
Rv0724	sppA (2M16)	1.0628
Rv0725c	Rv0725c (2M17)	0.821485
Rv0726c	Rv0726c (2M18)	0.724306
Rv0729	xylB (2M21)	2.35306	0.0823106
Rv0730	Rv0730 (2M22)	0.811484	1.94631
Rv0731c	Rv0731c (2M23)	1.37409	0.0823106
Rv0735	sigL (2N15)	0.446247
Rv0737	Rv0737 (2N17)	1.58192	1.94631
Rv0741	Rv0741 (2N21)	1.21497	4.03535
Rv0742	Rv0742 (2N22)	2.18879	0.0823106
Rv0751c	mmsB (2O19)	2.16646	0.503251
Rv0752c	fadE9 (2O20)	0.462366	0.748444
Rv0754	Rv0754 (2O22)	1.74776	0.748444
Rv0758	phoR (2P14)	0.450258	0.748444
Rv0775	Rv0775 (3A7)	2.01789	1.94631
Rv0776c	Rv0776c (3A8)	1.42211	0.0823106
Rv0783c	Rv0783c (3B3)	1.2713	1.94631
Rv0784	Rv0784 (3B4)	1.10732
Rv0789c	Rv0789c (3B9)	2.14491	0.331014
Rv0790c	Rv0790c (3B10)	2.00706	0.0823106
Rv0792c	Rv0792c (3B12)	1.09713
Rv0793	Rv0793 (3C1)	0.903813
Rv0798c	Rv0798c (3C6)	0.767911	4.03535
Rv0800	pepC (3C8)	2.71563	0.0823106
Rv0802c	Rv0802c (3C10)	0.83198
Rv0805	Rv0805 (3D1)	0.719881
Rv0806c	cpsY (3D2)	4.22346	0.748444
Rv0807	Rv0807 (3D3)	0.874536	1.94631
Rv0812	pabC (3D8)	1.4982	0.0823106
Rv0813c	Rv0813c (3D9)	0.288528	0.0823106
Rv0814c	sseC2 (3D10)	1.21611
Rv0815c	cysA2 (3D11)	1.10788
Rv0816c	thiX (3D12)	1.49815
Rv0817c	Rv0817c (3E1)	0.520362	0.748444
Rv0818	Rv0818 (3E2)	0.809574
Rv0819	Rv0819 (3E3)	0.848154
Rv0823c	Rv0823c (3E7)	0.717436	0.0823106
Rv0826	Rv0826 (3E10)	2.38171	0.0823106
Rv0830	Rv0830 (3F2)	0.386206	0.503251
Rv0832	Rv0832 (3F4)	1.55771
Rv0835	lpqQ (3F7)	0.680581
Rv0836c	Rv0836c (3F8)	1.06042
Rv0837c	Rv0837c (3F9)	0.929763
Rv0847	lpqS (3G7)	2.83346	0.214112
Rv0851c	Rv0851c (3G11)	1.56953	0.0823106
Rv0853c	pdc (3H1)	2.12274	0.427451
Rv0856	Rv0856 (3H4)	0.696806
Rv0857	Rv0857 (3H5)	1.9856	0.503251
Rv0858c	Rv0858c (3H6)	1.46092	1.94631
Rv0863	Rv0863 (3H11)	2.56637	0.0823106
Rv0864	moaC2 (3H12)	1.13525
Rv0865	mog (3I1)	1.37683
Rv0866	moaE2 (3I2)	2.22723	0.0823106
Rv0867c	Rv0867c (3I3)	2.11312	0.0823106
Rv0874c	Rv0874c (3I10)	1.94764	0.0823106
Rv0878c	Rv0878c (3J2)	0.239329	0.503251
Rv0879c	Rv0879c (3J3)	0.615807	1.94631
Rv0881	Rv0881 (3J5)	1.08329
Rv0882	Rv0882 (3J6)	1.51684	0.0823106
Rv0883c	Rv0883c (3J7)	0.758864
Rv0886	fprB (3J10)	1.56379	4.03535
Rv0888	Rv0888 (3J12)	0.420339	0.0823106
Rv0889c	citA (3K1)	0.634148	0.0823106
Rv0890c	Rv0890c (3K2)	1.17854
Rv0891c	Rv0891c (3K3)	0.855011
Rv0900	Rv0900 (3K12)	0.234441	0.214112
Rv0904c	accD3 (3L4)	0.783088	4.03535
Rv0907	Rv0907 (3L7)	0.597276	0.0823106
Rv0911	Rv0911 (3L11)	0.410061	0.331014
Rv0913c	Rv0913c (3M1)	0.481991	0.331014
Rv0914c	Rv0914c (3M2)	1.12531
Rv0919	Rv0919 (3M7)	1.5389
Rv0920c	Rv0920c (3M8)	0.993497
Rv0923c	Rv0923c (3M11)	0.814096	1.94631
Rv0927c	Rv0927c (3N3)	2.60728	0.0823106
Rv0930	pstA1 (3N6)	0.6836	4.03535
Rv0933	pstB (3N9)	0.548526	0.0823106
Rv0942	Rv0942 (3O6)	0.998856
Rv0943c	Rv0943c (3O7)	0.600545
Rv0947c	Rv0947c (3O11)	0.846473
Rv0950c	Rv0950c (3P2)	1.76906	0.0823106
Rv0953c	Rv0953c (3P5)	0.552665	0.503251
Rv0994	moeA (3C22)	1.43293
Rv1000	Rv1000 (3D16)	0.981254
Rv1002c	Rv1002c (3D18)	1.94148
Rv1008	Rv1008 (3D24)	0.637807
Rv1012	Rv1012 (3E16)	0.761782	1.94631
Rv1019	Rv1019 (3E23)	0.41182
Rv1025	Rv1025 (3F17)	1.94055	0.503251
Rv1027c	kdpE (3F19)	2.13918	0.0823106
Rv1032c	Rv1032c (3F24)	0.662869
Rv1033c	Rv1033c (3G13)	1.03636
Rv1034c	Rv1034c (3G14)	0.766104
Rv1035c	Rv1035c (3G15)	1.95859	0.0823106
Rv1036c	Rv1036c (3G16)	1.7657	0.0823106
Rv1037c	Rv1037c (3G17)	1.11054
Rv1041c	Rv1041c (3G21)	1.41993
Rv1043c	Rv1043c (3G23)	0.699945	0.0823106
Rv1044	Rv1044 (3G24)	0.47887	0.153422
Rv1045	Rv1045 (3H13)	2.37386	0.0823106
Rv1046c	Rv1046c (3H14)	0.937237
Rv1048c	Rv1048c (3H16)	1.16697
Rv1049	Rv1049 (3H17)	1.232	0.427451
Rv1050	Rv1050 (3H18)	1.62592	0.427451
Rv1052	Rv1052 (3H20)	1.06254
Rv1053c	Rv1053c (3H21)	1.62186	0.748444
Rv1056	Rv1056 (3H24)	1.10831
Rv1061	Rv1061 (3I17)	2.69216	0.0823106
Rv1063c	Rv1063c (3I19)	1.74918	0.0823106
Rv1064c	lpqV (3I20)	1.15606
Rv1065	Rv1065 (3I21)	1.43089	4.03535
Rv1068c	Rv1068c (3I24)	2.16862	0.0823106
Rv1070c	echA8 (3J14)	0.896688
Rv1073	Rv1073 (3J17)	1.3191	4.03535
Rv1074c	fadA3 (3J18)	2.16972	0.0823106
Rv1076	lipU (3J20)	1.14969
Rv1077	cysM2 (3J21)	1.11956
Rv1082	Rv1082 (3K14)	1.88568	1.94631
Rv1084	Rv1084 (3K16)	0.71711
Rv1085c	Rv1085c (3K17)	1.58351	0.214112
Rv1086	Rv1086 (3K18)	2.87379	0.0823106
Rv1088	Rv1088 (3K20)	0.576052	0.427451
Rv1089	Rv1089 (3K21)	2.09854	0.0823106
Rv1091	Rv1091 (3K23)	0.971213
Rv1093	glyA (3L13)	0.663587	0.748444
Rv1096	Rv1096 (3L16)	0.948771
Rv1097c	Rv1097c (3L17)	0.997093
Rv1099c	Rv1099c (3L19)	0.32535	0.748444
Rv1102c	Rv1102c (3L22)	1.35693	1.94631
Rv1103c	Rv1103c (3L23)	1.42205	0.748444
Rv1106c	Rv1106c (3M14)	0.431642
Rv1108c	xseA (3M16)	1.17201
Rv1115	Rv1115 (3M23)	0.928241
Rv1116	Rv1116 (3M24)	1.48253	1.94631
Rv1117	Rv1117 (3N13)	1.82591	0.748444
Rv1118c	Rv1118c (3N14)	1.1008
Rv1121	zwf (3N17)	0.874141
Rv1124	ephC (3N20)	1.44547	4.03535
Rv1127c	ppdK (3N23)	0.498701	0.0823106
Rv1132	Rv1132 (3O16)	1.02482
Rv1135c	Rv1135c (3O19)	1.35017	0.0823106
Rv1137c	Rv1137c (3O21)	1.18175
Rv1142c	echA10 (3P14)	2.10567	0.0823106
Rv1143	mcr (3P15)	3.91445	0.748444
Rv1144	Rv1144 (3P16)	0.744491
Rv1147	Rv1147 (3P19)	1.63215	0.0823106
Rv1150	Rv1150 (3P22)	1.01284
Rv1160	mutT2 (4A8)	0.681176	0.503251
Rv1168c	Rv1168c (4B4)	0.545869
Rv1169c	Rv1169c (4B5)	0.720539
Rv1171	Rv1171 (4B7)	0.279312	0.153422
Rv1173	Rv1173 (4B9)	0.864591
Rv1175c	fadH (4B11)	0.676422	0.748444
Rv1176c	Rv1176c (4B12)	1.31896	4.03535
Rv1179c	Rv1179c (4C3)	1.72386	1.94631
Rv1187	rocA (4C11)	2.96321	0.0823106
Rv1188	Rv1188 (4C12)	1.6007	4.03535
Rv1194c	Rv1194c (4D6)	1.37395	0.503251
Rv1196	Rv1196 (4D8)	1.92269	0.0823106
Rv1198	Rv1198 (4D10)	0.966066
Rv1200	Rv1200 (4D12)	1.07975
Rv1202	dapE (4E2)	0.677014	0.0823106
Rv1206	fadD6 (4E6)	1.33979	4.03535
Rv1207	folP2 (4E7)	0.229567	4.03535
Rv1208	Rv1208 (4E8)	6.69643	0.503251
Rv1209	Rv1209 (4E9)	1.1299
Rv1213	glgC (4F1)	0.412086	0.503251
Rv1215c	Rv1215c (4F3)	0.523363
Rv1216c	Rv1216c (4F4)	0.751773
Rv1218c	Rv1218c (4F6)	0.475333	0.748444
Rv1219c	Rv1219c (4F7)	0.581886	0.331014
Rv1225c	Rv1225c (4G1)	0.812904	4.03535
Rv1226c	Rv1226c (4G2)	1.17611	4.03535
Rv1228	lpqX (4G4)	0.801426
Rv1231c	Rv1231c (4G7)	0.480423	1.94631
Rv1232c	Rv1232c (4G8)	2.79793	0.214112
Rv1233c	Rv1233c (4G9)	0.848025
Rv1234	Rv1234 (4G10)	0.754797
Rv1236	sugA (4G12)	0.432189	0.0823106
Rv1237	suhB (8B1)	0.623997
Rv1240	mdh (4H4)	0.657884
Rv1241	Rv1241 (4H5)	1.49233	0.748444
Rv1242	Rv1242 (4H6)	0.659143	1.94631
Rv1243c	Rv1243c (4H7)	2.08099	0.0823106
Rv1245c	Rv1245c (4H9)	0.39353	4.03535
Rv1249c	Rv1249c (4I1)	1.0408
Rv1258c	Rv1258c (4I10)	1.84545	0.0823106
Rv1261c	Rv1261c (4J1)	1.48197	1.94631
Rv1262c	Rv1262c (4J2)	2.37599	0.0823106
Rv1263	amiB2 (4J3)	1.21432
Rv1265	Rv1265 (4J5)	1.96006	0.0823106
Rv1268c	Rv1268c (4J8)	0.860268
Rv1272c	Rv1272c (4J12)	0.301772	0.0823106
Rv1277	Rv1277 (4K5)	1.23473
Rv1278	Rv1278 (4K6)	0.684516	1.94631
Rv1279	Rv1279 (4K7)	3.32894	0.0823106
Rv1280c	oppA (4K8)	1.05566
Rv1288	Rv1288 (4L4)	0.787995
Rv1294			4.03535
Rv1312	Rv1312 (4N4)	0.503726
Rv1313c	Rv1313c (4N5)	1.14711	4.03535
Rv1318c	Rv1318c (4N10)	0.85556
Rv1319c	Rv1319c (4N11)	0.60477
Rv1323	fadA4 (4O3)	1.00874
Rv1324	Rv1324 (4O4)	0.676444
Rv1325c	Rv1325c (4O5)	2.74464	0.0823106
Rv1327c	Rv1327c (4O7)	1.05366
Rv1328	glgP (4O8)	0.601871	1.94631
Rv1329c	dinG (4O9)	1.59228	0.331014
Rv1330c	Rv1330c (4O10)	1.36952	0.0823106
Rv1331	Rv1331 (4O11)	0.614045
Rv1335	Rv1335 (4P3)	0.769635	0.0823106
Rv1336	cysM (4P4)	0.826358	4.03535
Rv1337	Rv1337 (4P5)	2.25636	0.748444
Rv1341	Rv1341 (4P9)	0.724388	0.153422
Rv1343c	Rv1343c (4P11)	2.17799	0.0823106
Rv1344	Rv1344 (4P12)	1.30464	0.0823106
Rv1356c	Rv1356c (4A24)	1.24265	0.503251
Rv1357c	Rv1357c (4B13)	0.252561	0.214112
Rv1358	Rv1358 (4B14)	0.792486	0.0823106
Rv1360	Rv1360 (4B16)	0.836324
Rv1361c	Rv1361c (4B17)	1.91165	0.0823106
Rv1364c	rsbU (4B20)	1.07551
Rv1366	Rv1366 (4B22)	0.718469
Rv1367c	Rv1367c (4B23)	1.21558	4.03535
Rv1373	Rv1373 (4C17)	0.402572	4.03535
Rv1374c	Rv1374c (4C18)	0.411896	0.427451
Rv1375	Rv1375 (4C19)	2.17905	0.0823106
Rv1376	Rv1376 (4C20)	1.17538
Rv1377c	Rv1377c (4C21)	0.948188
Rv1388	mIHF (4D20)	1.42968	0.214112
Rv1395	Rv1395 (4E15)	0.940598
Rv1397c	Rv1397c (4E17)	1.8077	0.0823106
Rv1399c	lipH (4E19)	0.455008	1.94631
Rv1402	priA (4E22)	2.53639	0.748444
Rv1403c	Rv1403c (4E23)	1.87535
Rv1410c	Rv1410c (4F18)	0.387377	0.503251
Rv1411c	lprG (4F19)	0.460152	0.748444
Rv1413	Rv1413 (4F21)	1.88319	0.0823106
Rv1414	Rv1414 (4F22)	1.55647
Rv1417	Rv1417 (4G13)	1.30315
Rv1418	lprH (4G14)	0.850499	4.03535
Rv1420	uvrC (4G16)	0.981285
Rv1422	Rv1422 (4G18)	0.736614
Rv1426c	lipO (4G22)	0.839535	1.94631
Rv1427c	fadD12 (4G23)	2.38333	0.0823106
Rv1428c	Rv1428c (4G24)	1.76568	1.94631
Rv1430	Rv1430 (4H14)	1.64145
Rv1431	Rv1431 (4H15)	1.7796	0.0823106
Rv1433	Rv1433 (4H17)	1.1845
Rv1434	Rv1434 (4H18)	1.10432
Rv1435c	Rv1435c (4H19)	1.64626	1.94631
Rv1440	secG (4H24)	0.784625
Rv1442	bisC (4I14)	1.63093	4.03535
Rv1443c	Rv1443c (4I15)	0.721248
Rv1447c	zwf2 (4I19)	1.51279	0.0823106
Rv1448c	tal (4I20)	0.92445
Rv1450c	Rv1450c (4I22)	1.35526	0.0823106
Rv1452c	Rv1452c (4I24)	0.635517	1.94631
Rv1453	Rv1453 (4J13)	2.15079	0.503251
Rv1455	Rv1455 (4J15)	1.40147	1.94631
Rv1456c	Rv1456c (4J16)	1.06871
Rv1467c	fadE15 (4K15)	1.34277	0.0823106
Rv1469	ctpD (4K17)	0.978651
Rv1471	trxB (4K19)	0.986091
Rv1472	echA12 (4K20)	0.736897	4.03535
Rv1474c	Rv1474c (4K22)	1.22404
Rv1481	Rv1481 (4L17)	0.325783
Rv1482c	Rv1482c (4L18)	2.17395	0.0823106
Rv1483	fabG1 (4L19)	3.99639	0.0823106
Rv1484	inhA (4L20)	1.72222	4.03535
Rv1485	hemZ (4L21)	3.49632	0.214112
Rv1486c	Rv1486c (4L22)	1.08554
Rv1488	Rv1488 (4L24)	0.498989	1.94631
Rv1489c	Rv1489c (4M13)	1.2169
Rv1492	mutA (4M16)	0.470464
Rv1502	Rv1502 (4N14)	0.542868	0.427451
Rv1520	Rv1520 (4O20)	1.77497	0.0823106
Rv1523	Rv1523 (4O23)	0.675476	0.427451
Rv1530	adhA (5L14)	0.915984
Rv1531	Rv1531 (4P19)	0.958016
Rv1537	dinX (5A1)	1.33183	4.03535
Rv1541c	lprI (5A5)	0.772991
Rv1543	Rv1543 (5A7)	1.7266	0.0823106
Rv1544	Rv1544 (5A8)	1.4999	0.0823106
Rv1545	Rv1545 (5A9)	1.6875	1.94631
Rv1546	Rv1546 (5A10)	1.05248
Rv1548c	Rv1548c (5A12)	0.917356
Rv1549	fadD11' (5B1)	0.916425
Rv1550	fadD11 (5B2)	1.09417
Rv1551	plsB1 (5B3)	1.41975	0.503251
Rv1552	frdA (5B4)	1.71564	0.0823106
Rv1553	frdB (5B5)	3.17278	0.0823106
Rv1555	frdD (5B7)	0.604749	0.0823106
Rv1557	mmpL6 (5B9)	0.818905
Rv1558	Rv1558 (5B10)	1.76872	0.503251
Rv1567c	Rv1567c (5C7)	0.821871
Rv1571	Rv1571 (5C11)	0.585647
Rv1587c	Rv1587c (5E3)	1.15148	4.03535
Rv1588c	Rv1588c (5E4)	0.881539
Rv1589	bioB (5E5)	1.7533	0.331014
Rv1590	Rv1590 (5E6)	0.604448	1.94631
Rv1596	nadC (5E12)	0.687982
Rv1597	Rv1597 (5F1)	2.11171	0.0823106
Rv1610	Rv1610 (5G2)	0.384033	1.94631
Rv1615	Rv1615 (5G7)	1.62617	0.331014
Rv1617	pykA (5G9)	2.18355
Rv1621c	cydD (5H1)	1.54165	4.03535
Rv1623c	appC (5H3)	2.82156	0.0823106
Rv1624c	Rv1624c (5H4)	1.26992	1.94631
Rv1625c	Rv1625c (5H5)	1.58006	1.94631
Rv1632c	Rv1632c (5H12)	0.611141	0.748444
Rv1633	uvrB (5I1)	0.856374
Rv1635c	Rv1635c (5I3)	4.37003	0.748444
Rv1645c	Rv1645c (5J1)	1.78096	0.0823106
Rv1646	Rv1646 (5J2)	1.5411	0.214112
Rv1647	Rv1647 (5J3)	0.803907
Rv1648	Rv1648 (5J4)	0.492606	4.03535
Rv1655	argD (5J11)	0.936306
Rv1660	pks10 (5K4)	0.933452
Rv1664	pks9 (5K8)	1.54921	0.0823106
Rv1665	pks11 (5K9)	1.08864
Rv1667c	Rv1667c (5K11)	0.506184
Rv1671	Rv1671 (5L3)	1.19765	1.94631
Rv1672c	Rv1672c (5L4)	4.02165	1.94631
Rv1675c	Rv1675c (5L7)	1.38729	4.03535
Rv1676	Rv1676 (5L8)	0.978993
Rv1677	dsbF (5L9)	0.893153
Rv1678	Rv1678 (5L10)	0.69467	0.0823106
Rv1680	Rv1680 (5L12)	1.70587	4.03535
Rv1684	Rv1684 (5M4)	0.73491	0.427451
Rv1687c	Rv1687c (5M7)	0.634539
Rv1689	tyrS (5M9)	0.983256
Rv1691	Rv1691 (5M11)	0.607803
Rv1692	Rv1692 (5M12)	0.59874
Rv1699	pyrG (5N7)	0.614082	1.94631
Rv1704c	cycA (5N12)	2.44739	1.94631
Rv1707	Rv1707 (5O3)	0.605647	0.0823106
Rv1714	Rv1714 (5O10)	0.515081	4.03535
Rv1715	fadB3 (5O11)	0.628689
Rv1717	Rv1717 (5P1)	0.550582	0.0823106
Rv1719	Rv1719 (5P3)	0.970915
Rv1721c	Rv1721c (5P5)	2.51305	0.0823106
Rv1723	Rv1723 (5P7)	1.43072	0.0823106
Rv1724c	Rv1724c (5P8)	1.01104
Rv1725c	Rv1725c (5P9)	0.807168	0.153422
Rv1728c	Rv1728c (5P12)	0.481981	0.0823106
Rv1732c	Rv1732c (5A16)	2.00663	0.0823106
Rv1733c	Rv1733c (5A17)	0.370442	4.03535
Rv1734c	Rv1734c (5A18)	1.64079	0.0823106
Rv1735c	Rv1735c (5A19)	1.56585	0.0823106
Rv1737c	narK2 (5A21)	1.07845
Rv1738	Rv1738 (5A22)	0.713805	0.748444
Rv1739c	Rv1739c (5A23)	0.656215	1.94631
Rv1740	Rv1740 (5A24)	0.653013	1.94631
Rv1742	Rv1742 (5B14)	2.93457	0.0823106
Rv1746	pknF (5B18)	1.10696	4.03535
Rv1747	Rv1747 (5B19)	1.97167	0.503251
Rv1749c	Rv1749c (5B21)	1.66674	0.427451
Rv1750c	fadD1 (5B22)	0.571622	1.94631
Rv1752	Rv1752 (5B24)	0.958277
Rv1758	Rv1758 (5C18)	1.41459
Rv1760	Rv1760 (5C20)	0.894401
Rv1761c	Rv1761c (5C21)	1.11483
Rv1762c	Rv1762c (5C22)	0.759774
Rv1765c	Rv1765c (5D13)	2.06362	0.0823106
Rv1774	Rv1774 (5D22)	0.73481	0.427451
Rv1777	Rv1777 (5E13)	0.824187	0.503251
Rv1781c	Rv1781c (5E17)	1.58389	0.503251
Rv1786	Rv1786 (5E22)	0.724729
Rv1788	Rv1788 (5E24)	0.818246
Rv1789	Rv1789 (5F13)	1.48865	0.0823106
Rv1793	Rv1793 (5F17)	0.744301	0.331014
Rv1795	Rv1795 (5F19)	0.999973
Rv1805c	Rv1805c (5G17)	0.645309
Rv1806	Rv1806 (5G18)	1.28316
Rv1808	Rv1808 (5G20)	0.347695
Rv1809	Rv1809 (5G21)	1.93075	0.0823106
Rv1814	Rv1814 (5H14)	0.580359
Rv1815	Rv1815 (5H15)	0.571671
Rv1819c	Rv1819c (5H19)	1.06765
Rv1820	ilvG (5H20)	0.36254	0.0823106
Rv1822	pgsA2 (5H22)	0.879171
Rv1823	Rv1823 (5H23)	0.669497	0.0823106
Rv1824	Rv1824 (5H24)	0.675007	0.503251
Rv1828	Rv1828 (5I16)	1.56958	0.0823106
Rv1836c	Rv1836c (5I24)	0.900019
Rv1838c	Rv1838c (5J14)	0.725907	1.94631
Rv1840c	Rv1840c (5J16)	0.986191
Rv1843c	guaB1 (5J19)	1.06036
Rv1846c	Rv1846c (5J22)	1.07712
Rv1847	Rv1847 (5J23)	2.90366	0.0823106
Rv1851	ureF (5K15)	0.778801	1.94631
Rv1852	ureG (5K16)	1.40418	0.0823106
Rv1853	ureD (5K17)	0.622876	1.94631
Rv1855c	Rv1855c (5K19)	1.51028	4.03535
Rv1856c	Rv1856c (5K20)	3.03153	0.0823106
Rv1857	modA (5K21)	1.80921	0.153422
Rv1858	modB (5K22)	1.26144	1.94631
Rv1859	modC (5K23)	1.29249
Rv1861	Rv1861 (5L13)	1.21285
Rv1864c	Rv1864c (5L16)	1.35243	0.503251
Rv1865c	Rv1865c (5L17)	0.780579
Rv1866	Rv1866 (5L18)	0.819694
Rv1867	Rv1867 (5L19)	0.985816
Rv1869c	Rv1869c (5L21)	2.12711	0.0823106
Rv1870c	Rv1870c (5L22)	1.95078	0.0823106
Rv1874	Rv1874 (5M14)	1.50445	0.0823106
Rv1875	Rv1875 (5M15)	0.975041
Rv1878	glnA3 (5M18)	1.69048	0.0823106
Rv1880c	Rv1880c (5M20)	0.475988	0.0823106
Rv1886c	fbpB (5N14)	0.423737	0.153422
Rv1888c	Rv1888c (5N16)	0.693589	4.03535
Rv1889c	Rv1889c (5N17)	1.05349
Rv1890c	Rv1890c (5N18)	0.862155
Rv1891	Rv1891 (5N19)	1.01797
Rv1892	Rv1892 (5N20)	0.996866
Rv1893	Rv1893 (5N21)	1.07959
Rv1894c	Rv1894c (5N22)	1.93429	0.0823106
Rv1901	cinA (5O17)	0.737859
Rv1902c	nanT (5O18)	0.416782	0.503251
Rv1905c	aao (5O21)	1.97436	0.153422
Rv1906c	Rv1906c (5O22)	0.718298
Rv1907c	Rv1907c (5O23)	0.460683	0.0823106
Rv1912c	fadB5 (5P16)	1.33837	4.03535
Rv1914c	Rv1914c (5P18)	0.747201	1.94631
Rv1919c	Rv1919c (5P23)	0.796853
Rv1920	Rv1920 (5P24)	0.551816	0.0823106
Rv1921c	lppF (6A1)	1.23426
Rv1922	Rv1922 (6A2)	0.793441
Rv1923	lipD (6A3)	0.776939	1.94631
Rv1924c	Rv1924c (6A4)	0.804167	1.94631
Rv1926c	Rv1926c (6A6)	1.72056	0.331014
Rv1927	Rv1927 (6A7)	0.814679	0.503251
Rv1928c	Rv1928c (6A8)	1.94863	1.94631
Rv1932	tpx (6A12)	0.912227
Rv1933c	fadE18 (6B1)	1.75616	4.03535
Rv1934c	fadE17 (6B2)	2.0791	0.0823106
Rv1935c	echA13 (6B3)	1.22253
Rv1936	Rv1936 (6B4)	0.991328
Rv1939	Rv1939 (6B7)	0.827547	1.94631
Rv1940	ribA (6B8)	1.09837
Rv1941	Rv1941 (6B9)	2.27248	0.0823106
Rv1942c	Rv1942c (6B10)	1.42813	0.0823106
Rv1943c	Rv1943c (6B11)	0.950115
Rv1944c	Rv1944c (6B12)	1.13463
Rv1948c	Rv1948c (6C4)	0.679088
Rv1953	Rv1953 (6C9)	0.561466
Rv1954c	Rv1954c (6C10)	0.49597	1.94631
Rv1955	Rv1955 (6C11)	0.952098
Rv1956	Rv1956 (6C12)	1.26775	4.03535
Rv1958c	Rv1958c (6D2)	0.712022
Rv1959c	Rv1959c (6D3)	1.13525
Rv1960c	Rv1960c (6D4)	1.2654	0.0823106
Rv1961	Rv1961 (6D5)	1.40389	0.0823106
Rv1962c	Rv1962c (6D6)	1.09682
Rv1964	Rv1964 (6D8)	0.577975	4.03535
Rv1988	Rv1988 (6F8)	1.06216
Rv1989c	Rv1989c (6F9)	0.813497
Rv1990c	Rv1990c (6F10)	1.74988	0.427451
Rv1991c	Rv1991c (6F11)	0.471133	4.03535
Rv1992c	ctpG (6F12)	0.337331	0.331014
Rv1993c	Rv1993c (6G1)	1.35043
Rv1995	Rv1995 (6G3)	0.469077	0.0823106
Rv1997	ctpF (6G5)	1.06652
Rv1999c	Rv1999c (6G7)	1.36045	0.0823106
Rv2000	Rv2000 (6G8)	1.45283	1.94631
Rv2004c	Rv2004c (6G12)	1.08635
Rv2005c	Rv2005c (6H1)	1.21711	1.94631
Rv2011c	Rv2011c (6H7)	0.786366
Rv2012	Rv2012 (6H8)	0.749406	1.94631
Rv2014	Rv2014 (6H10)	1.60509	0.0823106
Rv2015c	Rv2015c (6H11)	2.26088	0.0823106
Rv2020c	Rv2020c (6I4)	1.37113	0.0823106
Rv2022c	Rv2022c (6I6)	0.573716	1.94631
Rv2024c	Rv2024c (6I8)	1.11631
Rv2026c	Rv2026c (6I10)	0.499638	1.94631
Rv2028c	Rv2028c (6I12)	0.843209
Rv2029c	pfkB (6J1)	1.01607
Rv2034	Rv2034 (6J6)	0.411325
Rv2035	Rv2035 (6J7)	0.67238	0.153422
Rv2040c	Rv2040c (6J12)	0.809654
Rv2047c	Rv2047c (6K7)	0.899359
Rv2049c	Rv2049c (6K9)	1.25966	4.03535
Rv2050	Rv2050 (6K10)	0.605359
Rv2052c	Rv2052c (6K12)	0.715904
Rv2054	Rv2054 (6L2)	1.5365	1.94631
Rv2055c	rpsR2 (6L3)	0.572616	0.748444
Rv2056c	rpsN2 (6L4)	0.618386	4.03535
Rv2057c	rpmG (6L5)	0.689708
Rv2058c	rpmB2 (6L6)	2.72034	0.0823106
Rv2059	Rv2059 (6L7)	2.45778	0.0823106
Rv2060	Rv2060 (6L8)	0.702466	1.94631
Rv2061c	Rv2061c (6L9)	0.551552
Rv2062c	cobN (6L10)	0.911868
Rv2063c	Rv2063c (6L11)	1.06437
Rv2066	cobI (6M2)	2.0537	0.0823106
Rv2067c	Rv2067c (6M3)	0.690161	4.03535
Rv2069	sigC (6M5)	0.755964
Rv2070c	cobK (6M6)	1.67602	0.0823106
Rv2071c	cobM (6M7)	0.980884
Rv2075c	Rv2075c (6M11)	2.64466	0.0823106
Rv2076c	Rv2076c (6M12)	1.69419	0.214112
Rv2079	Rv2079 (6N3)	0.490654
Rv2083	Rv2083 (6N7)	1.63774	0.0823106
Rv2084	Rv2084 (6N8)	1.58985	0.0823106
Rv2085	Rv2085 (6N9)	1.22399
Rv2086	Rv2086 (6N10)	2.32995	1.94631
Rv2090	Rv2090 (6O2)	5.02865	0.214112
Rv2091c	Rv2091c (6O3)	3.17006	0.0823106
Rv2096c	Rv2096c (6O8)	1.40084	0.331014
Rv2097c	Rv2097c (6O9)	1.44455	0.503251
Rv2100	Rv2100 (6O12)	0.835649
Rv2101	helZ (6P1)	1.03756
Rv2102	Rv2102 (6P2)	2.19224	0.0823106
Rv2103c	Rv2103c (6P3)	0.553367
Rv2107	Rv2107 (6P7)	0.706133	0.0823106
Rv2113	Rv2113 (6A13)	0.8228
Rv2114	Rv2114 (6A14)	1.56708	0.427451
Rv2116	lppK (6A16)	1.5071	0.503251
Rv2117	Rv2117 (6A17)	2.04935	0.748444
Rv2118c	Rv2118c (6A18)	0.36493	4.03535
Rv2120c	Rv2120c (6A20)	1.21946	4.03535
Rv2124c	metH (6A24)	2.03089	0.503251
Rv2125	Rv2125 (6B13)	0.422455	0.427451
Rv2127	ansP (6B15)	0.298938	0.0823106
Rv2128	Rv2128 (6B16)	0.854478	0.748444
Rv2129c	Rv2129c (6B17)	1.1729	4.03535
Rv2131c	cysQ (6B19)	0.23439	1.94631
Rv2133c	Rv2133c (6B21)	0.668062	0.427451
Rv2134c	Rv2134c (6B22)	1.5143	4.03535
Rv2136c	Rv2136c (6B24)	2.47487	0.0823106
Rv2137c	Rv2137c (6C13)	0.885693
Rv2141c	dapE2 (6C17)	1.60936
Rv2143	Rv2143 (6C19)	0.455041	0.214112
Rv2144c	Rv2144c (6C20)	1.08445
Rv2146c	Rv2146c (6C22)	0.684564	1.94631
Rv2148c	Rv2148c (6C24)	1.77614	0.0823106
Rv2149c	yfiH (6D13)	0.794802	0.0823106
Rv2152c	murC (6D16)	0.298935	0.0823106
Rv2160c	Rv2160c (6D24)	1.19783
Rv2162c	Rv2162c (6E14)	2.22626	0.0823106
Rv2165c	Rv2165c (6E17)	1.24639
Rv2169c	Rv2169c (6E21)	0.715293	1.94631
Rv2171	lppM (6E23)	0.653332	1.94631
Rv2175c	Rv2175c (6F15)	2.48391	1.94631
Rv2176	pknL (6F16)	2.0026	4.03535
Rv2177c	Rv2177c (6F17)	0.963913
Rv2180c	Rv2180c (6F20)	0.560515	0.0823106
Rv2181	Rv2181 (6F21)	0.698725	0.153422
Rv2183c	Rv2183c (6F23)	1.09725
Rv2184c	Rv2184c (6F24)	0.963062
Rv2187	fadD15 (6G15)	0.647827
Rv2191	Rv2191 (6G19)	0.68575	4.03535
Rv2192c	trpD (6G20)	0.407445	4.03535
Rv2199c	Rv2199c (6H15)	0.423354	1.94631
Rv2206	Rv2206 (6H22)	1.75195	0.0823106
Rv2207	cobT (6H23)	0.908612
Rv2209	Rv2209 (6I13)	0.688086	1.94631
Rv2211c	gcvT (6I15)	1.17798
Rv2212	Rv2212 (6I16)	1.39921	0.748444
Rv2214c	ephD (6I18)	0.910842
Rv2216	Rv2216 (6I20)	6.35516	0.427451
Rv2218	lipA (6I22)	1.88989	1.94631
Rv2219	Rv2219 (6I23)	1.77455	0.748444
Rv2223c	Rv2223c (6J15)	1.87931	0.0823106
Rv2224c	Rv2224c (6J16)	0.523682	0.503251
Rv2230c	Rv2230c (6J22)	1.82461	1.94631
Rv2233	Rv2233 (6K13)	0.680353	4.03535
Rv2234	ptpA (6K14)	1.29412	4.03535
Rv2235	Rv2235 (6K15)	1.58597	0.0823106
Rv2238c	ahpE (6K18)	1.14918
Rv2240c	Rv2240c (6K20)	0.588039	1.94631
Rv2250c	Rv2250c (6L18)	0.630069	0.153422
Rv2251	Rv2251 (6L19)	0.645228
Rv2252	Rv2252 (6L20)	0.916889
Rv2254c	Rv2254c (6L22)	0.727668	1.94631
Rv2255c	Rv2255c (6L23)	1.55599	0.331014
Rv2258c	Rv2258c (6M14)	2.03768	0.0823106
Rv2259	adhE2 (6M15)	0.892839
Rv2261c	Rv2261c (6M17)	0.261418	4.03535
Rv2264c	Rv2264c (6M20)	1.77996	0.331014
Rv2267c	Rv2267c (6M23)	0.980018
Rv2269c	Rv2269c (6N13)	2.33549	0.0823106
Rv2270	lppN (6N14)	1.04599
Rv2271	Rv2271 (6N15)	2.00037	0.503251
Rv2272	Rv2272 (6N16)	1.61799	1.94631
Rv2282c	Rv2282c (6O14)	0.490691
Rv2283	Rv2283 (6O15)	1.48571	0.748444
Rv2286c	Rv2286c (6O18)	2.09002	0.0823106
Rv2287	yjcE (6O19)	1.75435
Rv2288	Rv2288 (6O20)	0.588142
Rv2291	sseB (6O23)	0.562492	1.94631
Rv2292c	Rv2292c (6O24)	1.20817	4.03535
Rv2293c	Rv2293c (6P13)	0.962245
Rv2294	Rv2294 (6P14)	1.06583
Rv2295	Rv2295 (6P15)	1.83955	0.0823106
Rv2296	Rv2296 (6P16)	2.49436	0.0823106
Rv2297	Rv2297 (6P17)	1.6687	0.153422
Rv2299c	htpG (6P19)	2.1035	0.0823106
Rv2300c	Rv2300c (6P20)	0.739325	0.748444
Rv2301	Rv2301 (6P21)	1.17722	1.94631
Rv2302	Rv2302 (6P22)	1.18449
Rv2303c	Rv2303c (6P23)	2.2163	0.0823106
Rv2304c	Rv2304c (6P24)	1.58477	0.0823106
Rv2305	Rv2305 (7A1)	1.70501	0.0823106
Rv2307c	Rv2307c (7A3)	0.586961	0.153422
Rv2308	Rv2308 (7A4)	1.09531
Rv2310	Rv2310 (7A6)	1.80597	4.03535
Rv2312	Rv2312 (7A8)	2.1415	4.03535
Rv2313c	Rv2313c (7A9)	1.60187	0.331014
Rv2326c	Rv2326c (7B10)	0.659293	1.94631
Rv2328	Rv2328 (7B12)	0.448981	0.0823106
Rv2333c	Rv2333c (7C5)	1.10709
Rv2334	cysK (7C6)	1.12633
Rv2335	cysE (7C7)	1.07932
Rv2336	Rv2336 (7C8)	0.55912
Rv2338c	moeW (7C10)	1.09667
Rv2340c	Rv2340c (7C12)	1.39381	0.427451
Rv2341	lppQ (7D1)	2.23722	0.0823106
Rv2342	Rv2342 (7D2)	1.41606
Rv2345	Rv2345 (7D5)	1.29235	0.0823106
Rv2346c	Rv2346c (7D6)	0.689804	1.94631
Rv2358	Rv2358 (7E6)	1.42613	4.03535
Rv2359	furB (7E7)	3.8829	0.0823106
Rv2360c	Rv2360c (7E8)	0.5419	1.94631
Rv2365c	Rv2365c (7F1)	1.81812	4.03535
Rv2368c	phoH (7F4)	0.965732
Rv2370c	Rv2370c (7F6)	1.97804	0.0823106
Rv2371	Rv2371 (7F7)	0.91653
Rv2374c	hrcA (7F10)	0.823039
Rv2376c	Rv2376c (7F12)	0.690241
Rv2377c	mbtH (7G1)	1.02494
Rv2390c	Rv2390c (7H2)	2.01369	0.503251
Rv2392	cysH (7H4)	0.843304
Rv2393	Rv2393 (7H5)	0.551907	0.0823106
Rv2394	ggtB (7H6)	1.94037	0.0823106
Rv2396	Rv2396 (7H8)	0.373826	0.503251
Rv2401	Rv2401 (7I1)	0.492905
Rv2402	Rv2402 (7I2)	0.318667	4.03535
Rv2411c	Rv2411c (7I11)	0.504103	0.0823106
Rv2413c	Rv2413c (7J1)	2.55504	0.503251
Rv2414c	Rv2414c (7J2)	1.37152	0.0823106
Rv2415c	Rv2415c (7J3)	1.53778	0.0823106
Rv2416c	Rv2416c (7J4)	1.47357
Rv2422	Rv2422 (7J10)	1.41127	1.94631
Rv2423	Rv2423 (7J11)	1.60451	1.94631
Rv2424c	Rv2424c (7J12)	0.982178
Rv2426c	Rv2426c (7K2)	0.799298
Rv2433c	Rv2433c (7K9)	2.14342	0.0823106
Rv2443	dctA (7L7)	1.12449
Rv2446c	Rv2446c (7L10)	1.46762	0.427451
Rv2449c	Rv2449c (7M1)	0.433839	0.153422
Rv2450c	Rv2450c (7M2)	1.395
Rv2451	Rv2451 (7M3)	1.04199
Rv2452c	Rv2452c (7M4)	1.1567	4.03535
Rv2453c	Rv2453c (7M5)	1.44359
Rv2454c	Rv2454c (7M6)	1.02604
Rv2455c	Rv2455c (7M7)	1.0382
Rv2456c	Rv2456c (7M8)	1.45256	0.748444
Rv2459	Rv2459 (7M11)	1.74239
Rv2460c	clpP2 (7M12)	1.28476	4.03535
Rv2463	lipP (7N3)	0.980137
Rv2466c	Rv2466c (7N6)	1.48549	0.214112
Rv2469c	Rv2469c (7N9)	1.35342
Rv2472	Rv2472 (7N12)	0.539292	0.748444
Rv2473	Rv2473 (7O1)	2.43293	0.0823106
Rv2478c	Rv2478c (7O6)	0.578491	0.331014
Rv2481c	Rv2481c (7O9)	0.45773	1.94631
Rv2482c	plsB2 (7O10)	0.681168
Rv2485c	lipQ (7P1)	1.87096	0.0823106
Rv2487c	Rv2487c (7P3)	1.28903	0.0823106
Rv2488c	Rv2488c (7P4)	0.98119
Rv2490c	Rv2490c (7P6)	0.694803
Rv2491	Rv2491 (7P7)	1.36626	0.0823106
Rv2492	Rv2492 (7P8)	0.409609
Rv2496c	pdhB (7P12)	1.18583
Rv2497c	pdhA (7A13)	1.9429	4.03535
Rv2498c	citE (7A14)	1.06337
Rv2499c	Rv2499c (7A15)	0.358124	0.427451
Rv2502c	accD1 (7A18)	1.68502	0.748444
Rv2506	Rv2506 (7A22)	0.478254	0.331014
Rv2507	Rv2507 (7A23)	0.54249	0.0823106
Rv2508c	Rv2508c (7A24)	0.855011
Rv2509	Rv2509 (7B13)	1.30544
Rv2510c	Rv2510c (7B14)	1.76381	0.0823106
Rv2511	Rv2511 (7B15)	0.572209	0.0823106
Rv2512c	Rv2512c (7B16)	1.18462
Rv2513	Rv2513 (7B17)	1.13807
Rv2519	Rv2519 (7B23)	0.497884	0.0823106
Rv2520c	Rv2520c (7B24)	2.34924	0.0823106
Rv2526	Rv2526 (7C18)	0.684061	0.0823106
Rv2529	Rv2529 (7C21)	0.530503	1.94631
Rv2532c	Rv2532c (7C24)	1.3419	4.03535
Rv2542	Rv2542 (7D22)	1.91877	0.0823106
Rv2546	Rv2546 (7E14)	0.547821
Rv2547	Rv2547 (7E15)	0.429363	0.0823106
Rv2548	Rv2548 (7E16)	0.264309	0.0823106
Rv2549c	Rv2549c (7E17)	0.292226	0.0823106
Rv2550c	Rv2550c (7E18)	0.27214	0.0823106
Rv2551c	Rv2551c (7E19)	2.40111	0.748444
Rv2556c	Rv2556c (7E24)	1.116	4.03535
Rv2557	Rv2557 (7F13)	0.579965
Rv2558	Rv2558 (7F14)	1.0736
Rv2560	Rv2560 (7F16)	1.4683	1.94631
Rv2561	Rv2561 (7F17)	1.02865
Rv2562	Rv2562 (7F18)	0.802187	4.03535
Rv2563	Rv2563 (7F19)	0.778233
Rv2565	Rv2565 (7F21)	1.09849
Rv2568c	Rv2568c (7F24)	0.291747	0.0823106
Rv2573	Rv2573 (7G17)	1.89488	0.0823106
Rv2574	Rv2574 (7G18)	1.18575	4.03535
Rv2577	Rv2577 (7G21)	0.693761
Rv2578c	Rv2578c (7G22)	1.7324	0.0823106
Rv2579	linB (7G23)	1.40057	0.214112
Rv2580c	hisS (7G24)	1.23249
Rv2584c	apt (7H16)	1.78045	0.153422
Rv2585c	Rv2585c (7H17)	1.93998	0.427451
Rv2586c	secF (7H18)	0.950146
Rv2590	fadD9 (7H22)	1.91871	0.0823106
Rv2596	Rv2596 (7I16)	1.01987
Rv2597	Rv2597 (7I17)	1.14829
Rv2598	Rv2598 (7I18)	2.3391	0.0823106
Rv2599	Rv2599 (7I19)	2.50949	0.0823106
Rv2601	speE (7I21)	0.538518	0.748444
Rv2602	Rv2602 (7I22)	2.14611	0.0823106
Rv2603c	Rv2603c (7I23)	2.0374	0.153422
Rv2604c	Rv2604c (7I24)	0.315612
Rv2606c	Rv2606c (7J14)	1.72207	1.94631
Rv2607	pdxH (7J15)	1.12011	0.503251
Rv2608	Rv2608 (7J16)	0.570097
Rv2609c	Rv2609c (7J17)	0.674511	4.03535
Rv2616	Rv2616 (7J24)	1.92852	0.0823106
Rv2617c	Rv2617c (7K13)	0.582194
Rv2618	Rv2618 (7K14)	0.484675
Rv2626c	Rv2626c (7K22)	1.05403
Rv2631	Rv2631 (7L15)	1.10722
Rv2632c	Rv2632c (7L16)	1.65695	0.0823106
Rv2634c	Rv2634c (7L18)	2.43685	0.0823106
Rv2635	Rv2635 (7L19)	2.2922	0.0823106
Rv2636	Rv2636 (7L20)	1.32943	1.94631
Rv2637	dedA (7L21)	1.10409
Rv2639c	Rv2639c (7L23)	1.1426
Rv2640c	Rv2640c (7L24)	1.27107	4.03535
Rv2660c	Rv2660c (7N20)	1.43224	0.0823106
Rv2661c	Rv2661c (7N21)	1.43253	0.0823106
Rv2662	Rv2662 (7N22)	1.41201	0.0823106
Rv2670c	Rv2670c (7O18)	1.55553	0.0823106
Rv2671	ribD (7O19)	1.61387	0.0823106
Rv2672	Rv2672 (7O20)	2.16444	0.0823106
Rv2673	Rv2673 (7O21)	0.6499
Rv2674	Rv2674 (7O22)	2.19031	0.0823106
Rv2675c	Rv2675c (7O23)	0.618606	0.331014
Rv2683	Rv2683 (7P19)	0.81004
Rv2685	arsB (7P21)	0.848216
Rv2689c	Rv2689c (8A1)	0.795661
Rv2693c	Rv2693c (8A5)	1.33587	1.94631
Rv2695	Rv2695 (8A7)	2.02942	4.03535
Rv2696c	Rv2696c (8A8)	2.51209	0.0823106
Rv2704	Rv2704 (8B4)	1.76359	0.0823106
Rv2711	ideR (8B11)	0.845417
Rv2713	Rv2713 (8C1)	1.06206
Rv2714	Rv2714 (8C2)	1.2548
Rv2715	Rv2715 (8C3)	1.01065
Rv2716	Rv2716 (8C4)	0.968193
Rv2718c	Rv2718c (8C6)	1.39914	4.03535
Rv2722	Rv2722 (8C10)	1.74566	4.03535
Rv2723	Rv2723 (8C11)	0.901986
Rv2724c	fadE20 (8C12)	1.21261	0.503251
Rv2728c	Rv2728c (8D4)	0.559668	0.427451
Rv2729c	Rv2729c (8D5)	0.711385	4.03535
Rv2732c	Rv2732c (8D8)	0.581574
Rv2735c	Rv2735c (8D11)	1.86908	0.0823106
Rv2738c	Rv2738c (8E2)	1.47009	0.0823106
Rv2740	Rv2740 (8E4)	2.34344	0.0823106
Rv2741	Rv2741 (8E5)	1.96209	0.748444
Rv2744c	35kd_ag (8E8)	0.971301
Rv2745c	Rv2745c (8E9)	0.606742	4.03535
Rv2746c	pgsA3 (8E10)	1.87313	0.0823106
Rv2752c	Rv2752c (8F4)	9.90237	0.0823106
Rv2760c	Rv2760c (8F12)	0.610092	4.03535
Rv2761c	Rv2761c (8G1)	1.84471	0.0823106
Rv2762c	Rv2762c (8G2)	2.13998	0.0823106
Rv2765	Rv2765 (8G5)	1.0534
Rv2768c	Rv2768c (8G8)	1.44666
Rv2769c	Rv2769c (8G9)	1.43472
Rv2770c	Rv2770c (8G10)	0.315566	1.94631
Rv2771c	Rv2771c (8G11)	1.70457	0.0823106
Rv2772c	Rv2772c (8G12)	0.404267
Rv2773c	dapB (8H1)	1.84959	1.94631
Rv2777c	Rv2777c (8H5)	0.418158	0.748444
Rv2778c	Rv2778c (8H6)	1.69973	0.427451
Rv2779c	Rv2779c (8H7)	1.79414	0.748444
Rv2784c	lppU (8H12)	1.15976
Rv2787	Rv2787 (8I3)	1.03004
Rv2792c	Rv2792c (8I8)	0.607489	0.0823106
Rv2795c	Rv2795c (8I11)	1.01273
Rv2797c	Rv2797c (8J1)	0.972731
Rv2798c	Rv2798c (8J2)	3.18343	0.0823106
Rv2799	Rv2799 (8J3)	1.60547	0.0823106
Rv2802c	Rv2802c (8J6)	0.510536	0.0823106
Rv2811	Rv2811 (8K3)	1.10592
Rv2820c	Rv2820c (8K12)	1.84538	4.03535
Rv2825c	Rv2825c (8L5)	0.695365
Rv2826c	Rv2826c (8L6)	0.79276	1.94631
Rv2828c	Rv2828c (8L8)	0.800743
Rv2829c	Rv2829c (8L9)	0.958649
Rv2831	echA16 (8L11)	2.88719	0.0823106
Rv2832c	ugpC (8L12)	0.349198	0.0823106
Rv2846c	efpA (8N2)	1.24832	4.03535
Rv2848c	cobB (8N4)	1.06398
Rv2852c	Rv2852c (8N8)	0.754008	1.94631
Rv2859c	Rv2859c (8O3)	0.704588	0.427451
Rv2862c	Rv2862c (8O6)	0.540024
Rv2867c	Rv2867c (8O11)	0.698231	0.0823106
Rv2872	Rv2872 (8P4)	0.621367	0.748444
Rv2873	mpt83 (8P5)	0.809752	1.94631
Rv2876	Rv2876 (8P8)	1.11726
Rv2877c	Rv2877c (8P9)	1.00137
Rv2885c	Rv2885c (8A17)	1.20204
Rv2886c	Rv2886c (8A18)	1.07481
Rv2887	Rv2887 (8A19)	4.01834	1.94631
Rv2888c	amiC (8A20)	1.48181
Rv2891	Rv2891 (8A23)	1.07424
Rv2893	Rv2893 (8B13)	1.08552
Rv2897c	Rv2897c (8B17)	1.81546	0.0823106
Rv2898c	Rv2898c (8B18)	0.967031
Rv2900c	fdhF (8B20)	0.658832	0.0823106
Rv2901c	Rv2901c (8B21)	1.08048
Rv2902c	rnhB (8B22)	1.99071	0.0823106
Rv2904c	rplS (8B24)	0.64895
Rv2905	lppW (8C13)	1.74447	0.0823106
Rv2908c	Rv2908c (8C16)	1.71315	0.0823106
Rv2909c	rpsP (8C17)	1.97214	0.0823106
Rv2910c	Rv2910c (8C18)	1.24176
Rv2911	dacB (8C19)	1.29286	0.0823106
Rv2912c	Rv2912c (8C20)	1.2609	4.03535
Rv2913c	Rv2913c (8C21)	0.864144
Rv2914c	pknI (8C22)	1.17601
Rv2915c	Rv2915c (8C23)	0.367706	1.94631
Rv2918c	glnD (8D14)	0.666909	4.03535
Rv2919c	glnB (8D15)	0.184436	0.0823106
Rv2923c	Rv2923c (8D19)	1.4534	0.503251
Rv2924c	fpg (8D20)	1.00136
Rv2929	Rv2929 (8E13)	0.121489	0.0823106
Rv2934	ppsD (8E18)	0.372757	0.0823106
Rv2935	ppsE (8E19)	0.296921	0.0823106
Rv2936	drrA (8E20)	0.208576	0.748444
Rv2940c	mas (8E24)	0.295408	0.0823106
Rv2941	fadD28 (8F13)	0.176182	0.0823106
Rv2946c	pks1 (8F18)	1.65905	0.503251
Rv2953	Rv2953 (8G13)	0.269805	0.0823106
Rv2957	Rv2957 (8G17)	2.05656	1.94631
Rv2960c	Rv2960c (8G20)	0.762679	1.94631
Rv2974c	Rv2974c (8H22)	0.324634	0.214112
Rv2978c	Rv2978c (8I14)	1.59572	0.214112
Rv2979c	Rv2979c (8I15)	0.387801	4.03535
Rv2980	Rv2980 (8I16)	1.93884	0.0823106
Rv2981c	ddlA (8I17)	2.23869	4.03535
Rv2982c	gpdA2 (8I18)	1.53084	1.94631
Rv2987c	leuD (8I23)	1.17896
Rv2991	Rv2991 (8J15)	1.59377	0.0823106
Rv2994	Rv2994 (8J18)	1.39881	0.427451
Rv3010c	pfkA (8K22)	1.10546
Rv3012c	gatC (8K24)	1.48627	0.331014
Rv3015c	Rv3015c (8L15)	0.993037
Rv3017c	Rv3017c (8L17)	0.432995	0.0823106
Rv3018c	Rv3018c (8L18)	0.985685
Rv3019c	Rv3019c (8L19)	0.917613
Rv3020c	Rv3020c (8L20)	1.43711	4.03535
Rv3021c	Rv3021c (8L21)	1.06101
Rv3022c	Rv3022c (8L22)	0.969189
Rv3027c	Rv3027c (8M15)	0.296464	0.331014
Rv3033	Rv3033 (8M21)	2.31892	0.0823106
Rv3037c	Rv3037c (8N13)	1.25736
Rv3045	adhC (8N21)	1.7523	4.03535
Rv3046c	Rv3046c (8N22)	1.42544	1.94631
Rv3049c	Rv3049c (8O13)	0.667469
Rv3050c	Rv3050c (8O14)	0.697545	4.03535
Rv3052c	nrdI (8O16)	0.923012
Rv3053c	nrdH (8O17)	1.33117	1.94631
Rv3054c	Rv3054c (8O18)	0.802684
Rv3055	Rv3055 (8O19)	0.631443	0.748444
Rv3057c	Rv3057c (8O21)	0.452293	0.503251
Rv3060c	Rv3060c (8O24)	1.63506	4.03535
Rv3072c	Rv3072c (8P24)	1.32766	1.94631
Rv3074	Rv3074 (9A2)	0.94001
Rv3075c	Rv3075c (9A3)	4.15587	0.0823106
Rv3078	Rv3078 (9A6)	1.30633	1.94631
Rv3081	Rv3081 (9A9)	1.27206	4.03535
Rv3085	Rv3085 (9B1)	0.868402	4.03535
Rv3089	fadD13 (9B5)	0.919725
Rv3094c	Rv3094c (9B10)	1.50124	0.427451
Rv3095	Rv3095 (9B11)	0.642149	0.0823106
Rv3104c	Rv3104c (9C8)	0.393831	0.0823106
Rv3107c	Rv3107c (9C11)	1.55434
Rv3113	Rv3113 (9D5)	0.693675
Rv3116	moeB (9D8)	0.787611
Rv3117	cysA3 (9D9)	1.11637
Rv3122	Rv3122 (9E2)	1.53809	0.0823106
Rv3123	Rv3123 (9E3)	1.8384	0.214112
Rv3124	Rv3124 (9E4)	0.604157	0.331014
Rv3126c	Rv3126c (9E6)	0.688178	1.94631
Rv3131	Rv3131 (9E11)	0.752801
Rv3134c	Rv3134c (9F2)	1.00734
Rv3143	Rv3143 (9F11)	1.80652	0.0823106
Rv3147	nuoC (9G3)	0.852958
Rv3149	nuoE (9G5)	0.690815	4.03535
Rv3151	nuoG (9G7)	0.554436	0.748444
Rv3152	nuoH (9G8)	0.516672
Rv3154	nuoJ (9G10)	0.709526	4.03535
Rv3160c	Rv3160c (9H4)	0.337783	0.0823106
Rv3170	Rv3170 (9I2)	0.358592	0.0823106
Rv3192	Rv3192 (9J12)	1.76681	0.214112
Rv3199c	Rv3199c (9K7)	0.668218	4.03535
Rv3204	Rv3204 (9K12)	1.58355
Rv3205c	Rv3205c (9L1)	2.18845	0.0823106
Rv3209	Rv3209 (9L5)	1.47062	4.03535
Rv3213c	Rv3213c (9L9)	1.2588
Rv3214	entD (9L10)	1.96163	0.0823106
Rv3215	entC (9L11)	0.92363
Rv3216	Rv3216 (9L12)	0.816449
Rv3218	Rv3218 (9M2)	0.949052
Rv3219	whiB1 (9M3)	0.940555
Rv3221c	Rv3221c (9M5)	1.00562
Rv3222c	Rv3222c (9M6)	2.11255	0.0823106
Rv3223c	sigH (9M7)	2.39802	0.0823106
Rv3224	Rv3224 (9M8)	1.07256
Rv3225c	Rv3225c (9M9)	0.876714
Rv3226c	Rv3226c (9M10)	1.47182	4.03535
Rv3227	aroA (9M11)	1.47203	0.0823106
Rv3230c	Rv3230c (9N2)	2.0165	0.0823106
Rv3231c	Rv3231c (9N3)	2.1728	0.0823106
Rv3232c	pvdS (9N4)	0.85851
Rv3233c	Rv3233c (9N5)	0.55879	0.0823106
Rv3234c	Rv3234c (9N6)	0.447579	0.0823106
Rv3236c	kefB (9N8)	2.3731	0.0823106
Rv3239c	Rv3239c (9N11)	0.409322
Rv3248c	sahH (9O8)	0.737087
Rv3249c	Rv3249c (9O9)	1.98116	0.331014
Rv3251c	rubA (9O11)	0.798324
Rv3252c	Rv3252c (9O12)	1.33003	1.94631
Rv3261	Rv3261 (9P9)	0.830311
Rv3263	Rv3263 (9P11)	0.764368	0.0823106
Rv3272	Rv3272 (9A20)	0.484204
Rv3283	sseA (9B19)	0.847476
Rv3284	Rv3284 (9B20)	0.867183
Rv3287c	rsbW (9B23)	2.00229	0.0823106
Rv3288c	Rv3288c (9B24)	2.28988	0.0823106
Rv3289c	Rv3289c (9C13)	1.69278	0.153422
Rv3290c	lat (9C14)	1.59584	0.0823106
Rv3291c	Rv3291c (9C15)	1.48216	0.0823106
Rv3292	Rv3292 (9C16)	1.07733
Rv3293	aldB (9C17)	1.07092
Rv3294	Rv3294 (9C18)	0.447711	0.0823106
Rv3295	Rv3295 (9C19)	0.856679
Rv3297	nei (9C21)	0.810275
Rv3298c	lpqC (9C22)	1.56842	4.03535
Rv3303c	lpdA (9D15)	0.524789	4.03535
Rv3306c	amiB (9D18)	0.667265	0.0823106
Rv3307	deoD (9D19)	1.2507	0.0823106
Rv3308	pmmB (9D20)	1.68045	0.427451
Rv3309c	upp (9D21)	2.69232	0.0823106
Rv3312c	Rv3312c (9D24)	0.574982
Rv3314c	deoA (9E14)	3.25716	0.0823106
Rv3317	sdhD (9E17)	0.781799
Rv3319	sdhB (9E19)	1.33609	4.03535
Rv3321c	Rv3321c (9E21)	1.00538
Rv3322c	moaE3 (9E22)	0.95274
Rv3327	Rv3327 (9F15)	0.478784	0.427451
Rv3329	Rv3329 (9F17)	1.75845	0.0823106
Rv3330	Rv3330 (9F18)	1.02382
Rv3331	sugI (9F19)	0.735066
Rv3334	Rv3334 (9F22)	1.00386
Rv3346c	Rv3346c (9G22)	0.631452	1.94631
Rv3349c	Rv3349c (9H13)	1.331	0.503251
Rv3350c	Rv3350c (9H14)	1.75898	0.153422
Rv3353c	Rv3353c (9H17)	1.41788	0.503251
Rv3355c	Rv3355c (9H19)	0.648018	4.03535
Rv3362c	Rv3362c (9I14)	0.882249
Rv3364c	Rv3364c (9I16)	1.13531
Rv3367	Rv3367 (9I19)	0.898354
Rv3368c	Rv3368c (9I20)	1.25328
Rv3369	Rv3369 (9I21)	1.6255	0.153422
Rv3372	otsB2 (9I24)	0.724078
Rv3373	echA18 (9J13)	1.1574
Rv3374	echA18' (9J14)	1.32105	4.03535
Rv3382c	lytB (9J22)	0.985213
Rv3383c	idsB (9J23)	1.19731
Rv3384c	Rv3384c (9J24)	0.985714
Rv3386	Rv3386 (9K14)	2.16367	0.0823106
Rv3387	Rv3387 (9K15)	2.39477	1.94631
Rv3388	Rv3388 (9K16)	1.54953	0.153422
Rv3396c	guaA (9K24)	2.2132	0.0823106
Rv3399	Rv3399 (9L15)	2.57291	0.0823106
Rv3407	Rv3407 (9L23)	1.03141
Rv3409c	choD (9M13)	1.21693	4.03535
Rv3411c	guaB2 (9M15)	0.793821
Rv3414c	sigD (9M18)	0.513005	1.94631
Rv3415c	Rv3415c (9M19)	1.07788
Rv3430c	Rv3430c (9N22)	0.714372
Rv3437	Rv3437 (9O17)	0.506331	4.03535
Rv3439c	Rv3439c (9O19)	1.35637	0.214112
Rv3440c	Rv3440c (9O20)	0.370597	4.03535
Rv3442c	rpsI (9O22)	0.848527
Rv3444c	Rv3444c (9O24)	0.393405	0.0823106
Rv3445c	Rv3445c (9P13)	0.340495	0.0823106
Rv3447c	Rv3447c (9P15)	0.695534
Rv3450c	Rv3450c (9P18)	1.07363
Rv3455c	truA (9P23)	1.15292
Rv3466	Rv3466 (10A10)	0.926127
Rv3467	Rv3467 (10A11)	1.24196	0.748444
Rv3471c	Rv3471c (10B3)	4.97749	0.0823106
Rv3473c	bpoA (10B5)	1.51113
Rv3476c	kgtP (10B8)	0.651165	0.331014
Rv3478	Rv3478 (10B10)	1.9171	0.0823106
Rv3479	Rv3479 (10B11)	1.00797
Rv3481c	Rv3481c (10C1)	1.10524
Rv3483c	Rv3483c (10C3)	1.34479	0.331014
Rv3484	cpsA (10C4)	0.36926	0.0823106
Rv3487c	lipF (10C7)	1.46953
Rv3488	Rv3488 (10C8)	2.30167	0.427451
Rv3489	Rv3489 (10C9)	0.66211	4.03535
Rv3495c	lprN (10D3)	2.23751	0.0823106
Rv3496c	Rv3496c (10D4)	2.11385	0.0823106
Rv3498c	Rv3498c (10D6)	2.34859	0.0823106
Rv3503c	fdxD (10D11)	2.07457	0.0823106
Rv3504	fadE26 (10D12)	1.21319	1.94631
Rv3505	fadE27 (10E1)	1.43828	4.03535
Rv3506	fadD17 (10E2)	1.37048
Rv3508	Rv3508 (10E4)	0.693638
Rv3509c	ilvX (10E5)	1.09949
Rv3512	Rv3512 (10E8)	0.55437
Rv3513c	fadD18 (10E9)	1.00056
Rv3514	Rv3514 (10E10)	1.64968	0.0823106
Rv3515c	fadD19 (10E11)	0.781605
Rv3516	echA19 (10E12)	2.09725	0.0823106
Rv3519	Rv3519 (10F3)	1.49218	4.03535
Rv3521	Rv3521 (10F5)	0.688268	0.331014
Rv3522	Rv3522 (10F6)	1.3376	0.0823106
Rv3524	Rv3524 (10F8)	1.13414
Rv3531c	Rv3531c (10G3)	1.55083
Rv3535c	Rv3535c (10G7)	0.655153
Rv3536c	Rv3536c (10G8)	0.697924
Rv3538	ufaA2 (10G10)	0.317764	0.0823106
Rv3546	fadA5 (10H6)	0.646439	0.0823106
Rv3551	Rv3551 (10H11)	0.381885	4.03535
Rv3555c	Rv3555c (10I3)	2.65394	0.748444
Rv3570c	Rv3570c (10J6)	0.446995	0.748444
Rv3574	Rv3574 (10J10)	2.42677	0.748444
Rv3576	pknM (10J12)	0.69096	0.331014
Rv3577	Rv3577 (10K1)	2.52953	0.0823106
Rv3578	arsB2 (10K2)	1.15838	4.03535
Rv3584	lpqE (10K8)	2.02011	0.0823106
Rv3585	radA (10K9)	2.11495	0.0823106
Rv3590c	Rv3590c (10L2)	0.889564
Rv3594	Rv3594 (10L6)	3.31197	0.0823106
Rv3595c	Rv3595c (10L7)	0.847698
Rv3596c	clpC (10L8)	0.308488	0.0823106
Rv3601c	panD (10M1)	0.982624
Rv3602c	panC (10M2)	1.20294
Rv3606c	folK (10M6)	1.53611	0.214112
Rv3615c	Rv3615c (10N3)	0.886233
Rv3625c	mesJ (10O1)	0.815425
Rv3626c	Rv3626c (10O2)	0.604791	4.03535
Rv3627c	Rv3627c (10O3)	2.20781	0.748444
Rv3628	ppa (10O4)	1.12468
Rv3631	Rv3631 (10O7)	1.45078	0.0823106
Rv3632	Rv3632 (10O8)	0.984227
Rv3634c	rmlB2 (10O10)	0.538744
Rv3636	Rv3636 (10O12)	1.6116
Rv3639c	Rv3639c (10P3)	1.84464	0.0823106
Rv3641c	fic (10P5)	0.683534	0.0823106
Rv3642c	Rv3642c (10P6)	0.600336	0.427451
Rv3649	Rv3649 (10A13)	2.2093	0.0823106
Rv3650	Rv3650 (10A14)	0.520603	1.94631
Rv3651	Rv3651 (10A15)	1.32038
Rv3653	Rv3653 (10A17)	1.44946	0.0823106
Rv3656c	Rv3656c (10A20)	0.731764	0.748444
Rv3657c	Rv3657c (10A21)	1.06287
Rv3658c	Rv3658c (10A22)	0.590701	0.503251
Rv3660c	Rv3660c (10A24)	1.29364	4.03535
Rv3661	Rv3661 (10B13)	1.20295	4.03535
Rv3664c	dppC (10B16)	0.138733	0.0823106
Rv3668c	Rv3668c (10B20)	0.819668
Rv3673c	Rv3673c (10C13)	1.37736	1.94631
Rv3674c	nth (10C14)	2.44529	0.0823106
Rv3675	Rv3675 (10C15)	2.42811	0.0823106
Rv3676	Rv3676 (10C16)	0.160191
Rv3677c	Rv3677c (10C17)	0.870603
Rv3682	ponA' (10C22)	1.10822
Rv3683	Rv3683 (10C23)	1.46175	1.94631
Rv3685c	Rv3685c (10D13)	2.25286	1.94631
Rv3692	moxR2 (10D20)	4.22431	0.331014
Rv3702c	Rv3702c (10E18)	1.12186
Rv3703c	Rv3703c (10E19)	1.63596	0.153422
Rv3705c	Rv3705c (10E21)	1.42087	4.03535
Rv3707c	Rv3707c (10E23)	0.87773
Rv3714c	Rv3714c (10F18)	1.54293	0.748444
Rv3717	Rv3717 (10F21)	2.14479	0.748444
Rv3718c	Rv3718c (10F22)	1.78048	1.94631
Rv3723	Rv3723 (10G15)	2.21803	0.0823106
Rv3724	Rv3724 (10G16)	0.388899
Rv3728	Rv3728 (10G20)	0.791226
Rv3730c	Rv3730c (10G22)	0.949236
Rv3732	Rv3732 (10G24)	0.88804
Rv3734c	Rv3734c (10H14)	0.772319
Rv3735	Rv3735 (10H15)	1.32286	0.153422
Rv3743c	Rv3743c (10H23)	2.05176	0.0823106
Rv3744	Rv3744 (10H24)	0.976318
Rv3746c	Rv3746c (10I14)	0.725922	1.94631
Rv3747	Rv3747 (10I15)	1.42124	0.748444
Rv3748	Rv3748 (10I16)	1.21272	4.03535
Rv3749c	Rv3749c (10I17)	0.910057
Rv3750c	Rv3750c (10I18)	1.37766	4.03535
Rv3754	tyrA (10I22)	1.14103
Rv3757c	proW (10J13)	0.376845	0.748444
Rv3765c	Rv3765c (10J21)	1.27403	0.214112
Rv3769	Rv3769 (10K13)	0.744203
Rv3770c	Rv3770c (10K14)	2.13087	0.0823106
Rv3771c	Rv3771c (10K15)	0.937703
Rv3773c	Rv3773c (10K17)	0.915649
Rv3774	echA21 (10K18)	0.910294
Rv3775	lipE (10K19)	0.995017
Rv3776	Rv3776 (10K20)	1.41851	4.03535
Rv3777	Rv3777 (10K21)	1.53721	1.94631
Rv3779	Rv3779 (10K23)	1.7618	0.214112
Rv3780	Rv3780 (10K24)	0.659652	1.94631
Rv3782	rfbE (10L14)	0.60677
Rv3785	Rv3785 (10L17)	0.967124
Rv3786c	Rv3786c (10L18)	1.50513	0.153422
Rv3787c	Rv3787c (10L19)	2.45201	0.0823106
Rv3789	Rv3789 (10L21)	0.470419	4.03535
Rv3791	Rv3791 (10L23)	0.641444
Rv3792	Rv3792 (10L24)	0.538962
Rv3794	embA (10M14)	0.510939	4.03535
Rv3795	embB (10M15)	2.19578	0.503251
Rv3798	Rv3798 (10M18)	1.06792
Rv3804c	fbpA (10M24)	0.518598	0.427451
Rv3812	Rv3812 (10N20)	0.136933	0.0823106
Rv3820c	papA2 (10O16)	0.955542
Rv3824c	papA1 (10O20)	0.557451	4.03535
Rv3825c	pks2 (10O21)	2.03107	0.503251
Rv3828c	Rv3828c (10O24)	0.86045	4.03535
Rv3829c	Rv3829c (10P13)	1.40978	4.03535
Rv3831	Rv3831 (10P15)	1.13438
Rv3832c	Rv3832c (10P16)	1.42098	0.153422
Rv3837c	Rv3837c (10P21)	0.52899
Rv3839	Rv3839 (10P23)	1.28032
Rv3840	Rv3840 (10P24)	0.928658
Rv3853	menG (11B1)	1.66043	0.0823106
Rv3854c	Rv3854c (11B2)	1.26623
Rv3855	Rv3855 (11B3)	0.684438	0.748444
Rv3861	Rv3861 (11B9)	0.612052
Rv3862c	Rv3862c (11B10)	0.893223
Rv3866	Rv3866 (11C2)	2.38689	0.0823106
Rv3868	Rv3868 (11C4)	0.865067
Rv3870	Rv3870 (11C6)	1.74165	0.0823106
Rv3871	Rv3871 (11C7)	0.629373	0.0823106
Rv3880c	Rv3880c (11D4)	0.457805	1.94631
Rv3883c	Rv3883c (11D7)	1.96337	0.0823106
Rv3884c	Rv3884c (11D8)	0.732571	0.427451
Rv3885c	Rv3885c (11D9)	0.645251	1.94631
Rv3886c	Rv3886c (11D10)	0.819407	4.03535
Rv3889c	Rv3889c (11E1)	1.24817	4.03535
Rv3893c	Rv3893c (11E5)	0.616865	0.331014
Rv3896c	Rv3896c (11E8)	1.42664	0.214112
Rv3898c	Rv3898c (11E10)	2.08989	0.0823106
Rv3899c	Rv3899c (11E11)	0.776947	4.03535
Rv3900c	Rv3900c (11E12)	0.642997	1.94631
Rv3901c	Rv3901c (11F1)	1.09352
Rv3904c	Rv3904c (11F4)	1.34479	0.331014
Rv3905c	Rv3905c (11F5)	1.89603	0.0823106
Rv3907c	pcnA (11F7)	1.0224
Rv3912	Rv3912 (11F12)	0.445297	0.748444
Rv3913	trxB2 (11G1)	1.12183
Rv3919c	gid (11G7)	0.93137
Rv3922c	Rv3922c (11G10)	0.496802	1.94631
Rv3923c	rnpA (11G11)	0.14516	1.94631
