# Supplementary material for: Mycobacterial Mutants with Defective Control of Phagosomal Acidification
Source: PLoS Pathog. 2005 Nov 25;1(3):e33. doi: 10.1371/journal.ppat.0010033 (PMC1291353; doi:10.1371/journal.ppat.0010033)
Supplement: Table S3 — (28 KB XLS) [file ppat.0010033.st003.xls]

## Sheet: Sheet1
Table S3. The100 mutants most attenuated during growth in macrophage culture.
Gene ID in M.tuberculosis H37Rv	Name	Macrophage infection fitness ratio	fdr (%) Shown if <1%
Rv2929	Rv2929 (8E13)	0.121489	0.0823106
Rv3812	Rv3812 (10N20)	0.136933	0.0823106
Rv3664c	dppC (10B16)	0.138733	0.0823106
Rv0176	Rv0176 (1O8)	0.167273	0.153422
Rv0481c	Rv0481c (2I1)	0.171334	0.0823106
Rv2941	fadD28 (8F13)	0.176182	0.0823106
Rv2919c	glnB (8D15)	0.184436	0.0823106
Rv0170	Rv0170 (1O2)	0.184527	0.0823106
Rv0201c	Rv0201c (1A21)	0.193073	0.0823106
Rv2936	drrA (8E20)	0.208576	0.748444
Rv0294	Rv0294 (1I18)	0.228966	0.214112
Rv0900	Rv0900 (3K12)	0.234441	0.214112
Rv0878c	Rv0878c (3J2)	0.239329	0.503251
Rv0177	Rv0177 (1O9)	0.24165	0.0823106
Rv1357c	Rv1357c (4B13)	0.252561	0.214112
Rv0325	Rv0325 (1L13)	0.258036	0.214112
Rv0243	fadA2 (1E15)	0.261419	0.0823106
Rv0497	Rv0497 (2J5)	0.26232	0.0823106
Rv0392c	Rv0392c (2A8)	0.263259	0.0823106
Rv2548	Rv2548 (7E16)	0.264309	0.0823106
Rv2953	Rv2953 (8G13)	0.269805	0.0823106
Rv0200	Rv0200 (1A20)	0.270891	0.0823106
Rv2550c	Rv2550c (7E18)	0.27214	0.0823106
Rv0372c	Rv0372c (1O24)	0.279201	0.748444
Rv1171	Rv1171 (4B7)	0.279312	0.153422
Rv0813c	Rv0813c (3D9)	0.288528	0.0823106
Rv2568c	Rv2568c (7F24)	0.291747	0.0823106
Rv2549c	Rv2549c (7E17)	0.292226	0.0823106
Rv2940c	mas (8E24)	0.295408	0.0823106
Rv3027c	Rv3027c (8M15)	0.296464	0.331014
Rv2935	ppsE (8E19)	0.296921	0.0823106
Rv0256c	Rv0256c (1F16)	0.298384	0.503251
Rv2152c	murC (6D16)	0.298935	0.0823106
Rv2127	ansP (6B15)	0.298938	0.0823106
Rv1272c	Rv1272c (4J12)	0.301772	0.0823106
Rv3596c	clpC (10L8)	0.308488	0.0823106
Rv0209	Rv0209 (1B17)	0.316457	0.0823106
Rv3538	ufaA2 (10G10)	0.317764	0.0823106
Rv2974c	Rv2974c (8H22)	0.324634	0.214112
Rv1099c	Rv1099c (3L19)	0.32535	0.748444
Rv1992c	ctpG (6F12)	0.337331	0.331014
Rv3160c	Rv3160c (9H4)	0.337783	0.0823106
Rv3445c	Rv3445c (9P13)	0.340495	0.0823106
Rv0169	mce1 (1O1)	0.340503	0.153422
Rv0289	Rv0289 (1I13)	0.34225	0.0823106
Rv2832c	ugpC (8L12)	0.349198	0.0823106
Rv2499c	Rv2499c (7A15)	0.358124	0.427451
Rv3170	Rv3170 (9I2)	0.358592	0.0823106
Rv1820	ilvG (5H20)	0.36254	0.0823106
Rv0068	Rv0071 (1F11)	0.365437	0.153422
Rv3484	cpsA (10C4)	0.36926	0.0823106
Rv2934	ppsD (8E18)	0.372757	0.0823106
Rv2396	Rv2396 (7H8)	0.373826	0.503251
Rv0346c	aroP2 (1M22)	0.375332	0.0823106
Rv3757c	proW (10J13)	0.376845	0.748444
Rv0646c	lipG (2F22)	0.3805	0.0823106
Rv0655	Rv0655 (2G19)	0.381846	0.0823106
Rv0830	Rv0830 (3F2)	0.386206	0.503251
Rv0366c	Rv0366c (1O18)	0.387199	0.0823106
Rv1410c	Rv1410c (4F18)	0.387377	0.503251
Rv3444c	Rv3444c (9O24)	0.393405	0.0823106
Rv3104c	Rv3104c (9C8)	0.393831	0.0823106
Rv0595c	Rv0595c (2B19)	0.401376	0.748444
Rv0106	Rv0106 (1I10)	0.4074	0.748444
Rv0247c	Rv0247c (1E19)	0.408532	0.0823106
Rv0911	Rv0911 (3L11)	0.410061	0.331014
Rv1374c	Rv1374c (4C18)	0.411896	0.427451
Rv1213	glgC (4F1)	0.412086	0.503251
Rv0211	pckA (1B19)	0.413524	0.0823106
Rv1902c	nanT (5O18)	0.416782	0.503251
Rv2777c	Rv2777c (8H5)	0.418158	0.748444
Rv0888	Rv0888 (3J12)	0.420339	0.0823106
Rv2125	Rv2125 (6B13)	0.422455	0.427451
Rv1886c	fbpB (5N14)	0.423737	0.153422
Rv0202c	mmpL11 (1A22)	0.423769	0.427451
Rv2547	Rv2547 (7E15)	0.429363	0.0823106
Rv1236	sugA (4G12)	0.432189	0.0823106
Rv3017c	Rv3017c (8L17)	0.432995	0.0823106
Rv2449c	Rv2449c (7M1)	0.433839	0.153422
Rv0307c	Rv0307c (1J19)	0.440802	0.748444
Rv3912	Rv3912 (11F12)	0.445297	0.748444
Rv3570c	Rv3570c (10J6)	0.446995	0.748444
Rv3234c	Rv3234c (9N6)	0.447579	0.0823106
Rv3294	Rv3294 (9C18)	0.447711	0.0823106
Rv2328	Rv2328 (7B12)	0.448981	0.0823106
Rv0758	phoR (2P14)	0.450258	0.748444
Rv3057c	Rv3057c (8O21)	0.452293	0.503251
Rv2143	Rv2143 (6C19)	0.455041	0.214112
Rv0036c	Rv0036c (1C12)	0.456701	0.331014
Rv1411c	lprG (4F19)	0.460152	0.748444
Rv1907c	Rv1907c (5O23)	0.460683	0.0823106
Rv0752c	fadE9 (2O20)	0.462366	0.748444
Rv0533c	fabH (2M5)	0.467001	0.503251
Rv1995	Rv1995 (6G3)	0.469077	0.0823106
Rv0071	Rv0072 (1F12)	0.47122	0.0823106
Rv1218c	Rv1218c (4F6)	0.475333	0.748444
Rv1880c	Rv1880c (5M20)	0.475988	0.0823106
Rv2506	Rv2506 (7A22)	0.478254	0.331014
Rv3327	Rv3327 (9F15)	0.478784	0.427451
Rv1044	Rv1044 (3G24)	0.47887	0.153422
Rv1728c	Rv1728c (5P12)	0.481981	0.0823106
Rv0913c	Rv0913c (3M1)	0.481991	0.331014
Rv0467	aceA (2G11)	0.485297	0.0823106
