# Supplementary material for: Mycobacterial Mutants with Defective Control of Phagosomal Acidification
Source: PLoS Pathog. 2005 Nov 25;1(3):e33. doi: 10.1371/journal.ppat.0010033 (PMC1291353; doi:10.1371/journal.ppat.0010033)
Supplement: Table S4 — (22 KB XLS) [file ppat.0010033.st004.xls]

## Sheet: Sheet1
Table S4. Mutants enriched in acidic phagosomes
Gene ID in M.tuberculosis	Name	fold enrichment in acid phagosomes	fdr (%)
Rv2506		41.2751	1.06703
Rv3707c		25.0551	1.06703
Rv2301	cut2	9.96331	1.06703
Rv3761c	fadE36	8.18389	1.06703
Rv2269c		7.20317	1.06703
Rv1249c		6.6734	1.06703
Rv3236c	kefB	4.62207	1.06703
Rv1093	glyA	2.92827	1.06703
Rv0442c	PPE10	17.7834	1.87275
Rv1544		11.6317	1.87275
Rv1115		94.512	2.63692
Rv1548c	PPE21	30.503	2.63692
Rv1135c	PPE16	25.5656	2.63692
Rv2675c		24.4391	2.63692
Rv0297	PE PGRS5	22.1506	2.63692
Rv0429	def	9.39284	2.63692
Rv0520		8.18029	2.63692
Rv0401		7.8494	2.63692
Rv2852c		7.6943	2.63692
Rv1681	moeX	6.99302	2.63692
Rv2924c	fpg/mutM	5.71562	2.63692
Rv2446c		4.22376	2.63692
Rv2976c	ung	3.48369	2.63692
Rv0463		3.09791	2.63692
Rv1452c	PE PGRS28	1.70705	2.63692
Rv1749c		76.9845	3.57798
Rv0664		28.1857	3.57798
Rv2338c	moeW	24.0696	3.57798
Rv0321	dcd	21.7688	3.57798
Rv3498c	mce4b	11.0102	3.57798
Rv3154	nuoJ	9.83872	3.57798
Rv1750c	fadD1	7.20811	3.57798
Rv1552	frdA	6.94464	3.57798
Rv1330c		6.72896	3.57798
Rv2876		5.33308	3.57798
Rv2660c		5.30005	3.57798
Rv3230c		4.29638	3.57798
Rv3057c		3.35192	3.57798
Rv0413	mutT3	3.12467	3.57798
Rv2591	PE PGRS44	1.73369	3.57798
Rv1834		13.4782	4.02477
Rv1434		8.14955	4.02477
Rv3595c	PE PGRS59	5.40584	4.02477
